# Supplementary material for: AllEnricher: a comprehensive gene set function enrichment tool for both model and non-model species
Source: BMC Bioinformatics. 2020 Mar 17;21:106. doi: 10.1186/s12859-020-3408-y (PMC7076970; doi:10.1186/s12859-020-3408-y)
Supplement: Supplementary file 1 — Additional file 1. Result tables enrichment analysis in case study 1. [file 12859_2020_3408_MOESM1_ESM.xls]

## Sheet: GO
TermID	TermGeneNum	ObservedGeneNum	ExpectedGeneNum	RichFactor	rawP	adjP	TermName	GeneList
GO:0051301	344	55	17.3479	3.17041	4.90178e-14	1.2377e-10	biological_process:cell_division	NCAPH;STOX1;FAM83D;TPX2;GPSM2;CCNB1;SMC2;CDCA2;CENPE;NSMCE2;UBE2S;SPAG5;NCAPG2;CDC25B;CDCA3;CCNF;TACC3;ERCC6L;KIF2C;BIRC5;RAD21;UBE2C;CCNE1;CCNB2;PRC1;CDT1;CABLES2;KIF11;CDC20;KIF18B;ZWINT;HELLS;OIP5;CCNA2;CDC25C;CCNE2;BUB1;NUF2;CDC6;PSRC1;ZWILCH;FSD1;PTTG1;NEK2;SMC4;CDCA5;AURKA;SPC24;CENPF;CKS2;KIF14;BUB1B;MAD2L1;CDC25A;CDCA8;
GO:0005576	1911	172	96.185	1.78822	1.08384e-13	1.36834e-10	cellular_component:extracellular_region	PTN;EDN1;HSPB6;LAMA2;MMP7;S100P;GZMM;HIST1H4E;B3GAT1;IGHG4;TEK;LTBP4;CCL19;DPP4;CNTN4;COL15A1;SOD3;HIST1H3B;HYOU1;SEMA3E;NPW;DNASE1L3;EMILIN1;BCAM;CRHBP;CTSW;IGFALS;PPBP;IGFBP7;DBH;CLEC3B;PLA2R1;ADAMTS2;MAPT;ASAH2;ECM1;GZMK;FCN2;KLKB1;HIST1H4I;PGLYRP2;OMD;SVEP1;GDF2;NGFR;APOA5;MPO;RTN4RL2;TAC3;CD8A;C1QTNF7;IGHA2;CLEC4M;ACLY;FMOD;SNCA;CCK;AFM;VAT1;COL25A1;TFRC;IGLV1-40;S100A8;C7;PCSK9;BGN;IL27;EPH…
GO:0062023	361	54	8.78509	6.14678	1.30851e-12	1.10133e-09	cellular_component:collagen-containing_extracellular_matrix	ANXA2;DPT;COL5A3;LAMA2;LUM;OMD;MFAP4;CBLN1;SPON1;LAMC2;GPC3;CSTB;LTBP4;COL4A4;TIMP2;THBS4;PODN;COL15A1;WNT2;MMRN1;SOD3;FMOD;LAMA4;DCN;CFP;F3;PRELP;COL8A2;DEFA1;EMILIN1;CXCL12;COL2A1;BCAM;MDK;SCARA3;ADAMTS9;COL25A1;COL14A1;AEBP1;PLOD3;S100A8;IGFBP7;NCAM1;BGN;COCH;SFRP1;CLEC3B;ADAMTS2;ANGPTL6;ECM1;SRPX;FBLN5;EFEMP1;ASPN;
GO:0005515	9671	605	476.367	1.27003	4.77595e-12	3.01482e-09	molecular_function:protein_binding	AACS;EDN1;IRAK1;MMP7;NOSTRIN;BRCA1;CDC25B;TEK;NUDT1;SMYD3;CST7;LTBP4;PPIL1;FOXM1;EMILIN1;ID1;PPBP;HIST1H2BJ;MAD2L1;KLKB1;HIST1H4I;CELSR3;CENPL;KIF4A;RAB11FIP4;TRAIP;SNCA;CCNA2;PSRC1;STMN1;CKS2;ANXA2;AMPH;NLGN4X;HTR4;AXL;LMNB1;ATP2C2;TUBB2B;NTRK2;HIST2H3A;CCNB2;CDT1;G6PD;SCARA3;TACSTD2;TXNRD1;VIP;CCNE2;CCT3;NME5;HDAC11;HBB;LIN9;PGR;SRPX;ODC1;MBNL3;AZIN1;MT1F;LPL;FAM168A;EXO1;CCBE1;TOMM40;GSTM5;IGF…
GO:0000070	31	14	1.56333	8.95524	9.2876e-11	4.69024e-08	biological_process:mitotic_sister_chromatid_segregation	MSTO1;MAD2L1;ZWINT;PLK1;SPAG5;TUBG1;NUSAP1;KIF18A;INCENP;CENPK;NEK2;SMC4;CDCA8;KIF18B;
GO:0007052	44	16	2.22967	7.17594	2.17646e-10	9.15927e-08	biological_process:mitotic_spindle_organization	CCNB1;STMN1;AURKB;AURKA;NUF2;KIF4B;STIL;TBCE;WDR62;CENPE;KIF11;KIF4A;TUBG1;TTK;GPSM2;TACC3;
GO:0000281	52	17	2.56392	6.63048	4.1029e-10	1.47998e-07	biological_process:mitotic_cytokinesis	KIF20A;PLK1;STMN1;CENPA;KIF4B;NUSAP1;INCENP;ANK3;CDT1;CIT;CKAP2;CEP55;BRCA2;KIF4A;ECT2;KIF23;ANLN;
GO:0005615	1784	151	84.5622	1.78567	4.77244e-10	1.5063e-07	cellular_component:extracellular_space	PTN;EDN1;CXCL14;MMP7;CPXM2;LRRN1;IGHG4;NUDT1;CST7;LTBP4;CCL19;PODN;COL15A1;SOD3;SEMA3E;CHEK1;LRRC4C;EMILIN1;CRHBP;CTSW;ADAMTS9;IGFALS;PPBP;IGFBP7;DBH;HIST1H2BJ;CLEC3B;OLFM1;CPAMD8;KLKB1;BMP6;PGLYRP2;IGHM;GDF2;SPOCK3;APOA5;SPON1;LXN;CCL14;MPO;SELP;RTN4RL2;TAC3;RAB11FIP4;SULF2;IGHA2;FMOD;SFN;SNCA;SCGB3A1;CCK;AFM;COL25A1;TFRC;IGLV1-40;PLOD3;S100A8;PCSK9;COCH;BMPER;IL27;CPZ;BMP10;APOF;CD109;ANGPTL1;C…
GO:0006260	135	27	5.47547	4.93108	9.57413e-10	2.68608e-07	biological_process:DNA_replication	MCM3;CDT1;CHEK1;RNASEH2A;CHAF1A;CLSPN;DTL;RRM2;RECQL4;FEN1;BLM;RFC4;MCM8;RFC3;BRCA1;EXO1;CDC6;MCM6;MCM2;MCM4;BRIP1;DSCC1;DBF4;MCM10;POLD1;POLE2;MCM7;
GO:0005201	132	26	6.76642	3.84251	2.7484e-09	6.93972e-07	molecular_function:extracellular_matrix_structural_constituent	MMRN1;LAMA4;PRELP;COL8A2;DPT;COL5A3;LAMA2;LUM;EMILIN1;COL2A1;MFAP4;COL25A1;COL14A1;TFPI2;SPON1;AEBP1;LAMC2;IGFBP7;BGN;LTBP4;COL4A4;ECM1;MUC6;SRPX;EFEMP1;COL15A1;
GO:0031012	226	35	11.4303	3.06203	4.7469e-09	1.08963e-06	cellular_component:extracellular_matrix	MMRN1;HAPLN4;ADAMTS13;FMOD;ADAMTSL2;PRELP;COL8A2;COL5A3;LUM;EMILIN1;MMP7;COL2A1;SCARA3;ADAMTS9;COL25A1;COL14A1;TFPI2;SPON1;IGFALS;LRRN1;CRISPLD2;RTN4RL2;BGN;COCH;CCBE1;LTBP4;COL4A4;FLRT2;ECM1;TIMP2;SPON2;FBLN5;EFEMP1;COL15A1;ASPN;
GO:0006695	41	14	2.07565	6.74489	7.62291e-09	1.60399e-06	biological_process:cholesterol_biosynthetic_process	SQLE;HMGCR;G6PD;CFTR;NSDHL;LSS;APOA5;FDPS;CYP51A1;FDFT1;ACLY;IDI1;HMGCS1;DHCR7;
GO:0007155	458	54	23.2089	2.3267	1.10212e-08	2.14066e-06	biological_process:cell_adhesion	HAPLN4;PCDH9;CGREF1;ENG;DPT;COL5A3;LAMA2;OMD;EPHA3;MFAP4;SVEP1;SPON1;CHST4;PCDHA1;SELP;ITGA9;CD226;ROBO1;ISLR;DSCAM;PGM5;SSX2IP;ITGBL1;DPP4;BMX;COL15A1;CLDN10;MMRN1;LAMA4;RND3;CNTN1;ITGB8;CADM2;EMILIN1;CX3CR1;CXCL12;BCAM;FEZ1;STAB2;EGFL6;IGFALS;IGFBP7;PCDHGA1;NCAM1;FREM2;HEPACAM;TROAP;PLXNC1;BMP10;GRHL2;SPON2;SRPX;EFS;SPOCK1;
GO:0000278	135	25	1.81416	13.7805	2.04474e-08	3.68783e-06	biological_process:mitotic_cell_cycle	CDT1;KIF11;TPX2;KIF18B;CIT;GEM;TUBB2A;CENPE;TUBG1;TUBB2B;CDC25B;PBK;CDC6;WDHD1;HGF;PKMYT1;MYBL2;NEK2;KIF15;CDCA5;PLK1;AURKA;TUBA3E;CENPF;BUB1B;
GO:0045540	33	12	1.67225	7.17594	4.03078e-08	6.78514e-06	biological_process:regulation_of_cholesterol_biosynthetic_process	SQLE;HMGCR;SREBF2;LSS;FDPS;ACACA;CYP51A1;FDFT1;IDI1;HMGCS1;FASN;DHCR7;
GO:0000775	54	15	2.73642	5.48163	5.27968e-08	8.332e-06	cellular_component:chromosome,_centromeric_region	CDCA5;RAD21;CENPA;NUF2;CENPF;INCENP;CENPL;CENPE;HELLS;OIP5;HJURP;DSCC1;CDCA8;KIF2C;BIRC5;
GO:0000079	56	15	2.8706	5.22539	9.00377e-08	1.33732e-05	biological_process:regulation_of_cyclin-dependent_protein_serine/threonine_kinase_activity	CDKN3;CCNB1;CDKN2C;CDC6;SFN;BLM;DIRAS3;CCNE1;CCNF;CCNA2;PKMYT1;CCNB2;CCNE2;CDC25C;CDC25A;
GO:0030496	156	26	7.9052	3.28898	1.00027e-07	1.40316e-05	cellular_component:midbody	URB2;ANXA2;AURKB;CEP55;SHCBP1;CIT;GEM;CENPE;ASPM;SPAG5;KIF4A;PSRC1;NEK2;ANLN;RAB11FIP4;BIRC5;KIF20A;PLK1;AURKA;CENPF;INCENP;KIF14;ECT2;KIF23;PRC1;CDCA8;
GO:0006268	14	8	0.709441	11.2765	1.05769e-07	1.40562e-05	biological_process:DNA_unwinding_involved_in_DNA_replication	RECQL4;MCM2;HMGA1;MCM6;MCM7;RAD51;BLM;MCM4;
GO:0000082	99	20	2.83493	7.05485	1.18303e-07	1.49358e-05	biological_process:G1/S_transition_of_mitotic_cell_cycle	CDKN3;MCM3;IQGAP3;CDT1;CDKN2C;CDC6;MCM6;MCM2;MCM4;ID4;GMNN;DBF4;CDKN2A;MCM10;CCNE1;CCNE2;POLE2;MCM7;CDC25A;MCM8;
GO:0000776	84	18	4.23202	4.25329	1.97624e-07	2.37619e-05	cellular_component:kinetochore	BUB1;AURKB;CDT1;CENPI;ZWILCH;KIF18A;NEK2;KIF2C;ZWINT;PLK1;MTBP;CENPF;INCENP;CENPE;BUB1B;MAD2L1;SPAG5;TTK;
GO:0009986	609	62	31.2178	1.98605	2.95926e-07	3.39643e-05	cellular_component:cell_surface	ANXA2;TSPAN32;PTN;MMP7;NLGN4X;MS4A1;AXL;IGSF3;SCARA5;TEK;ITGAD;ADRA2B;ITGBL1;CD5L;DPP4;SLC1A4;SORT1;HM13;ADAMTS9;NCAM1;HSP90AB1;CLSTN2;PLA2R1;TGFA;PROM1;CFTR;CSPG5;SRPX;ADAMTS13;IGHM;NGFR;HHIP;KCNN2;LPL;HMMR;RTN4RL2;GPC3;CD226;ROBO1;CDH19;LRP4;ANK3;TIMP2;P2RY12;ITGA6;SULF2;F3;PLVAP;RAMP3;ITGB8;CX3CR1;SLC7A11;SCARB1;TFRC;CLEC9A;IL1RAPL1;PCSK9;BGN;SLITRK6;SFRP1;BMP10;CD109;
GO:0034185	16	8	0.397185	20.1417	4.13356e-07	4.53793e-05	molecular_function:apolipoprotein_binding	TREM2;LPL;PCSK9;LRP4;LPA;SCARB1;CANX;MAPT;
GO:0042803	860	79	42.4032	1.86306	4.82756e-07	5.07899e-05	molecular_function:protein_homodimerization_activity	HMGCR;E2F8;TKT;ENG;HSPB6;IRAK1;S100P;CBLN1;NLGN4X;SKAP1;PDE2A;FASN;IRAK2;NTRK2;PLCB1;CIB2;PRPS1L1;SQSTM1;CADM3;GZMA;CST7;DPP4;SYT10;FLT3;GSTA4;ARID3A;ID1;HM13;RRM2;G6PD;ADRA2A;TOP2A;PVALB;IKZF3;HSP90AB1;MTHFD1L;APLN;TRPC6;TERT;MAPT;RIPK2;RDH5;MSH2;MAD2L1;ODC1;TARS;SLC22A1;CCL5;BLM;KCNN2;LPL;HAND2;PDGFRA;CDH19;PTGS2;RAB11FIP4;LRP4;STC2;HMGCS1;NR6A1;TYMS;CLN6;PLVAP;FICD;RDH16;CD69;SCARB1;TFRC;PTH1R…
GO:0006271	12	7	0.593432	11.7958	5.75562e-07	5.81318e-05	biological_process:DNA_strand_elongation_involved_in_DNA_replication	RFC3;GINS1;MCM3;GINS4;MCM7;RFC4;MCM4;
GO:0007094	22	9	1.08473	8.29697	6.4106e-07	6.22568e-05	biological_process:mitotic_spindle_assembly_checkpoint	BUB1B;MAD2L1;BUB1;PLK1;AURKB;CENPF;TRIP13;TTK;CDC20;
GO:0005887	1379	113	70.6886	1.59856	6.8022e-07	6.36131e-05	cellular_component:integral_component_of_plasma_membrane	TSPAN32;TSPAN11;TMC4;SLC28A3;FLVCR1;FCGR2B;TEK;CLEC1B;AQP10;TRPV6;SYT13;SEMA3E;BCAM;ADRA2A;ADCY5;PCDHGA1;SCN4A;CRHR2;GABRQ;PLXNC1;ASAH2;EFNB3;RDH8;NKG7;SLC22A1;NGFR;CACNA1H;AQP8;SELP;KCNK17;CD226;CD8A;ROBO1;OPN3;SLC6A13;CLEC4M;NPY1R;SLC4A2;GABRA2;RAMP3;KCNJ10;SCARB1;COL25A1;TFRC;PTGIR;RXFP1;TSPAN2;SLITRK6;EPHB1;LMTK2;SLC26A6;PLXNA4;SLC4A10;KLRF1;NPY5R;EPHA3;NLGN4X;PTPRS;MS4A1;HTR4;AXL;SLC22A17;SC…
GO:0005524	1478	119	74.8967	1.58885	8.19052e-07	7.38609e-05	molecular_function:ATP_binding	PNCK;AACS;ZAP70;IRAK1;TRIB3;HLTF;ALPK3;SRPK1;ACSL3;ACACA;TEK;PLK1;MAPK12;ULK4;PAK6;HYOU1;CHEK1;KIF11;KIF18B;ADCY5;MAPK10;ABCF2;CDC6;HSPA4;ATP13A4;SMC4;AURKA;RIPK2;KIF4B;KIF14;UHMK1;TARS;KIF19;AURKB;MCM3;BLM;KIF4A;RAD54B;MYH11;KIF2C;PRKDC;ACLY;MELK;KCNJ10;CDKL2;PLK4;RFC4;BUB1;POLQ;PBK;BLK;TRIP13;EPHB1;LMTK2;UBE2T;KIF23;TK1;EPHA3;SMC2;CENPE;AXL;UBE2S;ATP2C2;IRAK2;NTRK2;MAPK6;MYO1A;SRXN1;PRPS1L1;ATA…
GO:0071168	13	7	0.658767	10.6259	1.19167e-06	0.000103757	biological_process:protein_localization_to_chromatin	MSH2;PLK1;ESCO2;RAD21;ESR1;MCM8;EZH2;
GO:0034080	44	12	2.16947	5.53131	1.4195e-06	0.000119475	biological_process:CENP-A_containing_nucleosome_assembly	CENPO;CENPA;HIST1H4H;HIST2H4B;CENPK;HIST1H4I;CENPL;HIST1H4E;CENPI;OIP5;HJURP;CENPM;
GO:0003697	106	19	0.492084	38.6113	1.67371e-06	0.000132503	molecular_function:single-stranded_DNA_binding	MCM3;MCM6;NEIL3;MCM2;MCM4;IGHM;MAPT;SMC4;SMC2;MCM10;MSH2;RAD51;BLM;RAD18;BRCA2;PMS2;MCM7;RAD51AP1;MCM8;
GO:0007059	69	15	3.49653	4.28997	1.67924e-06	0.000132503	biological_process:chromosome_segregation	BRCA1;NUF2;CDT1;NEK2;BIRC5;TOP2A;CENPF;CDCA2;INCENP;CENPE;SPAG5;SRPK1;OIP5;TTK;HJURP;
GO:0005581	61	14	2.50093	5.59792	1.86363e-06	0.000142596	cellular_component:collagen_trimer	SCARA3;COL25A1;FCN3;C1QTNF1;COL14A1;MARCO;COL8A2;COLEC10;EMILIN1;FCN2;CCBE1;C1QL1;COL2A1;C1QTNF7;
GO:0005871	53	13	2.68574	4.84038	1.942e-06	0.000144222	cellular_component:kinesin_complex	KIF20A;KIF24;KIF19;KIF4B;KIF14;CENPE;KIF11;KIF4A;KIF18A;KIF23;KIF15;KIF18B;KIF2C;
GO:0009617	90	17	4.56069	3.7275	2.76762e-06	0.000199664	biological_process:response_to_bacterium	SCN7A;FCGR2B;GPC3;GPM6A;CHD7;SLC17A5;IL27;GZMA;ADAMTS9;MS4A1;LRAT;LPL;CYP2E1;MT2A;CEACAM20;IKZF3;NEXN;
GO:0005518	64	14	1.15403	12.1314	3.43135e-06	0.000240671	molecular_function:collagen_binding	COCH;DCN;COL5A3;LUM;CCBE1;SPOCK3;C1QTNF1;COL14A1;PODN;PCOLCE2;AEBP1;ASPN;SPOCK1;ITGA9;
GO:0016020	1986	147	100.542	1.46207	4.85976e-06	0.000331646	cellular_component:membrane	GPAA1;NUP155;GZMM;CCNB1;ZBED3;HLTF;HIST1H4E;FADS1;FASN;ELOVL5;B4GALNT1;ACSL3;ANXA3;UGT2B7;KPNA2;DAB1;PRKAR2A;DPP4;HIST1H3B;HYOU1;KIF11;FAM72B;LRRC4C;RHEB;CTSW;DDHD2;NCAM1;ABCF2;DBH;MAPT;PLXNC1;NRAS;GRHL2;KIF14;MCM3;HIST1H4I;UBR5;PGLYRP2;SLC22A1;SVEP1;KIF4A;NCAPG2;KIF2C;ARFGEF2;PRKDC;FAM72D;CLEC4M;SLC4A2;ESR1;ACLY;PDCD2L;CLN6;MELK;SNCA;CSE1L;DHCR7;FKBP1B;TFRC;GTSE1;BUB1;NUF2;PRR11;RERGL;STMN1;LSS;…
GO:0004745	21	8	1.07545	7.43875	5.19227e-06	0.000345013	molecular_function:retinol_dehydrogenase_activity	ADH4;AKR1C3;RDH8;RDH16;ADH6;RDH5;ADH1C;ADH1B;
GO:0051726	116	19	3.58249	5.30358	6.68175e-06	0.000380601	biological_process:regulation_of_cell_cycle	BOP1;E2F7;E2F8;CABLES2;PRR11;ID4;DTL;MYBL2;ID1;E2F5;PLK1;CCNB1;CENPF;CDKL2;LIN9;E2F1;FOXM1;CCNB2;CDC25A;
GO:0030021	16	7	0.671618	10.4226	6.93373e-06	0.000380601	molecular_function:extracellular_matrix_structural_constituent_conferring_compression_resistance	PODN;PRELP;BGN;LUM;FMOD;ASPN;DCN;
GO:0005876	35	10	1.62993	6.13521	6.80798e-06	0.000380601	cellular_component:spindle_microtubule	PLK1;AURKB;AURKA;NUSAP1;CAPN6;PSRC1;KIF11;KIF4A;PRC1;BIRC5;
GO:0070062	2164	157	107.439	1.4613	6.74752e-06	0.000380601	cellular_component:extracellular_exosome	TKT;TMC4;MMP7;HIST1H4E;IGHG4;ANXA3;HYOU1;EMILIN1;RHEB;BCAM;HIST1H2BL;CLEC3B;ASAH2;ATP6V1C1;KLKB1;HIST1H4I;IGHD;SCAMP3;OMD;GDF2;PCBP3;NEDD4L;IGHA2;ACLY;ITGB8;RAB25;VAT1;BGN;GPM6A;CNKSR2;EPHB1;STMN1;ANGPTL1;EFEMP1;ANXA2;GGH;LUM;AXL;HIST2H3A;ISLR;HIST1H2AM;SERPINI1;THBS4;LYVE1;HIST2H4B;CNTN1;DEFA1;MPP6;G6PD;EHD4;TACSTD2;TXNRD1;FCGR3B;HSP90AB1;CCT3;CAMK4;CETP;HBB;RAC3;KRT19;GCNT3;HIST1H4H;CSTB;CTSA;L…
GO:0006267	7	5	0.354036	14.1229	6.75289e-06	0.000380601	biological_process:pre-replicative_complex_assembly_involved_in_nuclear_cell_cycle_DNA_replication	MCM7;MCM6;MCM3;MCM2;MCM4;
GO:0007019	16	7	0.809226	8.65024	6.93373e-06	0.000380601	biological_process:microtubule_depolymerization	KIF18A;STMN2;KIF24;STMN1;KIF14;KIF2C;KIF18B;
GO:0000727	11	6	0.557418	10.7639	6.61612e-06	0.000380601	biological_process:double-strand_break_repair_via_break-induced_replication	MCM3;GINS4;MCM2;MCM6;MCM7;MCM4;
GO:0043142	11	6	0.563868	10.6408	6.61612e-06	0.000380601	molecular_function:single-stranded DNA helicase activity	RFC3;POLQ;DSCC1;RAD51;RFC4;RAD18;
GO:0000777	88	16	2.88976	5.5368	9.01502e-06	0.000484317	cellular_component:condensed_chromosome_kinetochore	BUB1;CDT1;ZWILCH;NEK2;ERCC6L;KIF2C;CENPM;BIRC5;ZWINT;SPC24;INCENP;CENPE;BUB1B;MAD2L1;SPAG5;HJURP;
GO:0008283	210	27	9.78988	2.75795	1.03348e-05	0.000543655	biological_process:cell_population_proliferation	BOP1;PLCE1;AURKB;E2F8;MELK;LTK;MKI67;GLI2;FAM83D;OTUD6B;TXNRD1;CDC25C;BUB1;NUPR1;DACH1;SCRIB;WDR12;TACC3;IL18RAP;TBX20;MCM10;CENPF;GRHL2;CKS2;DLGAP5;MCM7;CDC25A;
GO:0003682	386	41	19.7867	2.0721	1.08727e-05	0.000560276	molecular_function:chromatin_binding	NCAPH;CHAF1A;SVEP1;RAD51;MPO;NCOA2;EXO1;POLR1A;ATAD2;CHD7;GMNN;BRIP1;RAD21;SIX1;ZKSCAN3;POLD1;EZH2;ESR1;CENPA;FOS;PLAC8;CDT1;ARID3A;TOP2A;TAF2;EOMES;HMGA1;LHX2;EBF2;MCM8;POLQ;PPARG;WDHD1;NUPR1;CDCA5;UBE2T;SMAD6;CENPF;MSH2;CKS2;TRIM24;
GO:0042555	12	6	0.608092	9.86693	1.26567e-05	0.000629469	cellular_component:MCM_complex	MCM3;MCM2;MCM6;MCM7;MCM8;MCM4;
GO:0006270	30	9	1.53782	5.85243	1.2714e-05	0.000629469	biological_process:DNA_replication_initiation	CCNE1;MCM2;MCM10;MCM3;CCNE2;CDC6;POLE2;MCM6;MCM7;
GO:0003688	24	8	1.21384	6.59066	1.63519e-05	0.000794013	molecular_function:DNA_replication_origin_binding	MCM2;MCM10;MCM4;MCM3;CDC6;MCM6;MCM7;MCM8;
GO:0042379	8	5	0.405395	12.3337	1.72438e-05	0.000821522	molecular_function:chemokine_receptor_binding	CCL25;CXCL12;CCL19;CCL5;CCL21;
GO:0004930	709	14	35.1313	0.398506	1.90384e-05	0.000890222	molecular_function:G_protein-coupled_receptor_activity	OR2B6;HTR4;HTR2B;GPR171;P2RY10;CHRM2;HTR1D;GPR158;CELSR3;OPN3;CXCR6;CX3CR1;GPR182;RXFP1;
GO:0007080	39	10	1.9763	5.05996	1.95537e-05	0.000897693	biological_process:mitotic_metaphase_plate_congression	CDCA5;CCNB1;KIF14;PSRC1;CENPE;CEP55;RRS1;KIF18A;CDCA8;KIF2C;
GO:0051233	25	8	1.26686	6.31483	2.29694e-05	0.00103567	cellular_component:spindle_midzone	PLK1;AURKB;AURKA;CDC6;KIF14;GEM;CENPE;CDCA8;
GO:0042572	40	10	1.99375	5.01569	2.48817e-05	0.00110221	biological_process:retinol_metabolic_process	CYP1A2;AKR1C3;RDH5;ADH1C;LRAT;ADH1B;ADH4;RDH8;RDH16;ADH6;
GO:0003777	67	13	3.3297	3.90425	3.00667e-05	0.00130894	molecular_function:microtubule_motor_activity	KIF24;KIF19;KIF11;KIF18A;KIF15;KIF2C;KIF18B;KIF20A;KIF4B;KIF14;CENPE;KIF4A;KIF23;
GO:0032133	5	4	0.160526	24.9181	3.29331e-05	0.00140942	cellular_component:chromosome_passenger_complex	AURKA;CDCA8;BIRC5;AURKB;
GO:0005819	119	18	6.10003	2.95081	3.5248e-05	0.00148335	cellular_component:spindle	AURKB;PSRC1;KIF11;CDC20;TPX2;RAB11FIP4;KIF15;KIF20A;PLK1;AURKA;SHCBP1;CENPF;INCENP;BUB1B;TUBG1;TTK;KIF23;PRC1;
GO:0000778	9	5	0.456069	10.9633	3.71549e-05	0.00153797	cellular_component:condensed_nuclear_chromosome_kinetochore	BUB1B;BUB1;CENPO;CENPA;NUF2;
GO:0008201	169	22	8.54745	2.57387	5.48267e-05	0.00223286	molecular_function:heparin_binding	RSPO3;SOD3;PTN;PRELP;COL5A3;CCL23;MMP7;MDK;PTPRS;COL25A1;APOA5;LXN;LPL;PCOLCE2;MPO;CRISPLD2;SELP;LAMC2;SFRP1;CLEC3B;LPA;THBS4;
GO:0019901	457	44	23.1135	1.90365	5.88736e-05	0.00235961	molecular_function:protein_kinase_binding	PTN;FAM83D;TPX2;TRIB3;CCNB1;SKAP1;CDC25B;CDKN2C;MAPK6;ACSL3;CD226;CCNF;SQSTM1;KIF20A;PLK1;TCL1A;CCNE1;FOXM1;CCNB2;PRC1;ESR1;SFN;RND3;KIF11;RHEB;ADRA2A;CDKN2A;E2F1;CCNA2;MAPK8IP2;CCNE2;CDC25C;HSP90AB1;CD3E;TP73;MAPT;AURKA;RPS6KA3;MSH2;CAMK2N2;CKS2;KIF14;RAC3;CDC25A;
GO:0020037	135	19	6.47821	2.93291	5.98605e-05	0.00236168	molecular_function:heme_binding	PXDNL;CYP26A1;CYP2C8;STEAP4;CYP39A1;CYP4A11;FLVCR1;MPO;CYP1A2;CYP2C19;CYP51A1;PTGS2;HBB;PTGIS;CYP2C9;HBA2;CYP2E1;STC2;HBA1;
GO:0008017	233	27	11.5452	2.33862	7.07801e-05	0.00268929	molecular_function:microtubule_binding	KIF24;KIF19;CAPN6;KIF11;SNCA;FAM83D;KIF18B;GAS2L3;CENPE;SPAG5;KIF4A;S100A8;PSRC1;FSD1;KIF18A;MAPT;KIF15;KIF2C;BIRC5;KIF20A;PLK1;KIF4B;OGG1;NUSAP1;KIF14;KIF23;PRC1;
GO:0097267	10	5	0.5043	9.91473	7.11656e-05	0.00268929	biological_process:omega-hydroxylase_P450_pathway	CYP1A2;CYP2C9;CYP2C8;CYP4A11;CYP2C19;
GO:0006357	1133	31	57.414	0.539938	7.13593e-05	0.00268929	biological_process:regulation_of_transcription_by_RNA_polymerase_II	ZNF572;RFX5;BRCA1;IKZF3;PPARG;MYBL2;ALX3;EGR1;ECM1;GRHL2;BHLHE22;SOX12;KLF2;ZNF726;TAL2;ESR1;PTTG1;CKS2;ZIC5;ATAD2;ID4;BRIP1;FOS;MYCN;WDHD1;ZNF729;TGFA;RAD21;SP8;GTF2IRD1;SHOX2;
GO:0006302	64	12	3.28069	3.65777	8.57501e-05	0.0031841	biological_process:double-strand_break_repair	ESCO2;CDCA5;RAD21;BRCA1;POLQ;FEN1;MSH2;BRCA2;H2AFX;PRKDC;TRIP13;BRIP1;
GO:0007051	16	6	0.465989	12.8758	9.18561e-05	0.00332351	biological_process:spindle_organization	KIF11;SPAG5;AURKB;AURKA;TTK;ASPM;
GO:0005813	481	45	24.2568	1.85515	9.38599e-05	0.00332351	cellular_component:centrosome	MCM3;CKAP2L;STOX1;PRKAR2B;DTL;GPSM2;CCNB1;ASPM;BRCA2;HMMR;CDC25B;CCNF;RAB11FIP4;KIF2C;PLK1;RRAGD;SASS6;STIL;PRKAR2A;CCNE1;CCNB2;SLC1A4;VPS37A;CHEK1;CKAP2;CEP55;CDC20;ID1;FEZ1;CCDC38;CDKL2;RAD18;PLK4;E2F1;H2AFX;TUBG1;CCNE2;WDR62;FSD1;NEK2;KIF15;AURKA;CENPF;CAMK2N2;KIF23;
GO:0051383	6	4	0.304046	13.1559	9.47693e-05	0.00332351	biological_process:kinetochore_organization	SMC2;NUF2;SMC4;CDT1;
GO:0016098	6	4	0.307565	13.0054	9.47693e-05	0.00332351	biological_process:monoterpenoid_metabolic_process	CYP1A2;CYP2E1;CYP2C9;CYP2C19;
GO:0002040	30	8	1.5173	5.27253	9.8879e-05	0.00342013	biological_process:sprouting_angiogenesis	E2F7;TEK;RSPO3;E2F8;SEMA3E;CCBE1;ENG;ESM1;
GO:0000086	129	18	6.53699	2.75356	0.000103826	0.00354271	biological_process:G2/M_transition_of_mitotic_cell_cycle	CDC25B;MELK;PLCB1;PRKAR2B;PKMYT1;NEK2;PLK1;CCNB1;AURKA;TAF2;CIT;PLK4;FOXM1;CCNA2;TUBG1;CCNB2;CDC25C;CDC25A;
GO:0042759	23	7	1.0756	6.50802	0.000108299	0.00359811	biological_process:long-chain_fatty_acid_biosynthetic_process	CYP1A2;CYP2C8;ASAH2;CYP2E1;CYP2C9;PTGS2;PLP1;
GO:0005829	5019	311	257.032	1.20996	0.000107464	0.00359811	cellular_component:cytosol	AACS;STOX1;IRAK1;GPSM2;TRIB3;CCNB1;SRPK1;CDC25B;ANXA3;NUDT1;SMYD3;CCNE1;PABPC5;RGS4;DDHD2;MAPK10;NCAM1;HIST1H2BJ;KIF14;MAD2L1;ATP6V1C1;CENPL;KIF4A;FAM72D;ACLY;TYMS;SNCA;GPX2;OIP5;CCNA2;PSRC1;BLK;STMN1;TP53I3;TRIM24;TBC1D16;HSD17B13;KIF23;ANXA2;AMPH;BRCA2;IRAK2;NTRK2;CHML;CCNB2;PRC1;CDT1;AKR1D1;G6PD;TACSTD2;TXNRD1;CCNE2;CCT3;ADH4;PKHD1L1;HBB;PGR;ODC1;AZIN1;CKAP2L;CDCA2;CSTB;CENPI;CCNF;PGM5;CENPK;T…
GO:0021987	66	12	3.32516	3.60885	0.000116966	0.00383557	biological_process:cerebral_cortex_development	NTRK2;WDR62;PLCB1;ARHGAP11B;TACC3;MDK;PTPRS;CCDC85C;KIF14;ASPM;LHX2;H2AFX;
GO:0035690	57	11	2.92186	3.76472	0.000128103	0.00414692	biological_process:cellular_response_to_drug	HSP90AB1;CRHBP;PPM1E;TFRC;EDN1;PDE2A;REN;MT2A;PPP1R14A;CD69;DDC;
GO:0032787	3	3	0.139269	21.541	0.000134331	0.00418747	biological_process:monocarboxylic_acid_metabolic_process	CYP1A2;CYP2C9;GLYAT;
GO:0000922	120	17	6.0516	2.80917	0.000132527	0.00418747	cellular_component:spindle_pole	CDC25B;CDC6;CKAP2L;WDR62;PSRC1;KIF11;CKAP2;CDC20;TPX2;NEK2;TACC3;PLK1;RAD21;CCNB1;CENPF;MAD2L1;PRC1;
GO:0110032	3	3	0.15173	19.772	0.000134331	0.00418747	biological_process:positive_regulation_of_G2/MI_transition_of_meiotic_cell_cycle	CDC25B;CDC25A;CDC25C;
GO:0005539	24	7	0.120797	57.9485	0.00014616	0.00444644	molecular_function:glycosaminoglycan_binding	LTBP4;BGN;SPOCK3;SULF2;CRISPLD2;DCN;ENG;
GO:0044772	24	7	1.18687	5.89789	0.00014616	0.00444644	biological_process:mitotic_cell_cycle_phase_transition	CCNE1;CCNB1;CCNF;CCNA2;CCNB2;CCNE2;CKS2;
GO:0008009	49	10	2.47107	4.04683	0.00015858	0.00476685	molecular_function:chemokine_activity	CCL19;CXCL2;CCL21;CCL25;CXCL14;CCL14;CCL5;CCL23;PPBP;CXCL12;
GO:0008203	69	12	0.738419	16.2509	0.000181837	0.00540161	biological_process:cholesterol_metabolic_process	PCSK9;CLN6;GBA;NPC1;SQLE;SREBF2;CETP;CH25H;NSDHL;APOF;LCAT;SOAT2;
GO:0006955	421	40	21.5808	1.8535	0.000187296	0.00549909	biological_process:immune_response	IL7R;ZAP70;CCL21;BMP6;CXCL14;IGHD;CCL23;CD1E;CHST4;FCGR2B;CD8A;ITGAD;GZMA;IGLV2-18;CST7;CCL19;CXCL2;CCL25;CXCR6;IL1R2;IGHA2;HAMP;CFP;DEFA1;CX3CR1;CXCL12;IGLV6-57;CTSW;IGLV4-60;GEM;IGHA1;PPBP;FCGR3B;IGLV1-40;IGKV4-1;APLN;PKHD1L1;IL18RAP;SMAD6;CD1C;
GO:0004024	7	4	0.174111	22.9738	0.000212124	0.00563804	molecular_function:alcohol_dehydrogenase_activity,_zinc-dependent	ADH1C;ADH6;ADH4;ADH1B;
GO:0005791	60	11	2.46579	4.46104	0.00020675	0.00563804	cellular_component:rough_endoplasmic_reticulum	HM13;PCSK9;SLC7A11;CANX;LRAT;TMEM97;SNCA;HGFAC;CKAP4;PLOD3;MPZ;
GO:0051256	7	4	0.289728	13.8061	0.000212124	0.00563804	biological_process:mitotic_spindle_midzone_assembly	KIF4A;KIF23;KIF4B;AURKB;
GO:0051310	12	5	0.556489	8.9849	0.000205171	0.00563804	biological_process:metaphase_plate_congression	FAM83D;GEM;CENPE;CENPF;KIF2C;
GO:2000669	7	4	0.327697	12.2064	0.000212124	0.00563804	biological_process:negative_regulation_of_dendritic_cell_apoptotic_process	AXL;CCL19;CXCL12;CCL21;
GO:0007018	80	13	3.96794	3.27626	0.000201624	0.00563804	biological_process:microtubule-based_movement	KIF24;KIF19;KIF11;KIF18A;KIF15;KIF2C;KIF18B;KIF20A;KIF4B;KIF14;CENPE;KIF4A;KIF23;
GO:0010369	12	5	0.607506	8.23037	0.000205171	0.00563804	cellular_component:chromocenter	INCENP;ESCO2;AURKB;OIP5;CDCA8;
GO:0030198	229	26	11.6044	2.24052	0.000199572	0.00563804	biological_process:extracellular_matrix_organization	ADAMTSL2;LAMA4;DCN;COL8A2;ITGB8;COL5A3;LAMA2;LUM;MMP7;COL2A1;ADAMTS9;COL25A1;COL14A1;EGFL6;SPINT1;CRISPLD2;LAMC2;ITGA9;FOXF1;BGN;PDGFRA;ITGAD;COL4A4;ITGA6;FBLN5;COL15A1;
GO:0000796	7	4	0.358483	11.1581	0.000212124	0.00563804	cellular_component:condensin_complex	SMC2;NCAPH;SMC4;NCAPG2;
GO:0000228	51	10	0.294077	34.0047	0.000224685	0.00590969	cellular_component:nuclear_chromosome	SMC2;HIST1H4H;HIST1H3B;TOP2A;HIST2H4B;HIST1H4I;RAD51;BLM;HIST1H4E;BIRC5;
GO:0030424	289	30	14.8144	2.02506	0.000232056	0.00604064	cellular_component:axon	SCN7A;PTPRS;RTN4RL2;LSM1;CANX;NTRK2;ANXA3;ROBO1;DSCAM;NCAM2;CNTN4;SNCA;CADM2;CCK;FEZ1;PVALB;BAG2;SCN4A;NEXN;IL1RAPL1;NTF3;DTNA;HEPACAM;CRHR2;OLFM1;DDC;MAPT;EPHB1;GARS;UHMK1;
GO:0000724	82	13	4.06313	3.1995	0.000259659	0.0066902	biological_process:double-strand_break_repair_via_homologous_recombination	BRCA1;POLQ;RAD54B;FEN1;RECQL4;RAD51;BLM;NSMCE2;H2AFX;BRCA2;RAD54L;RAD51AP1;MCM8;
GO:0019899	346	34	2.38399	14.2618	0.000294271	0.00746572	molecular_function:enzyme_binding	PLCE1;APOA5;RAD51;CYP1A2;BRCA1;CYP2C19;PLCB1;SQSTM1;HIST1H2AM;PTGS2;BIRC5;MCM10;CYP2E1;STC2;PRKDC;SLC4A2;ESR1;SORT1;PUS7;CDC20;TOP2A;HMGA1;RFC4;H2AFX;MCM8;PPARG;MCM2;DDC;MAPT;CFTR;ECM1;MSH2;PGR;WDR76;
GO:0008284	503	45	25.3417	1.77573	0.000295672	0.00746572	biological_process:positive_regulation_of_cell_population_proliferation	IL7R;PTN;BMP6;EDN1;STOX1;CCL14;LAMC2;HTR2B;CDC25B;NTRK2;PDGFRA;TET1;ID4;EIF5A2;BIRC5;LIFR;RNF187;DPP4;TCL1A;FOXM1;FLT3;EZH2;WNT2;PRC1;AKR1C3;VIPR1;PLAC8;TSPYL5;CDC20;CCK;RAB25;ADRA2A;PTH1R;TTK;VIP;BMP5;NTF3;SLC25A33;SFRP1;TGFA;OSR2;MYOCD;KIF14;ODC1;ESM1;
GO:0001822	94	14	4.81851	2.90546	0.000298955	0.00747388	biological_process:kidney_development	PCSK9;BMP6;CYP26A1;DCN;UPK3A;TP73;GLI2;LRP4;TCF21;CENPF;SIX1;REN;ODC1;SULF2;
GO:0032991	605	52	30.5989	1.69941	0.000332463	0.0082301	cellular_component:protein-containing_complex	PTN;GPSM2;HIST1H4E;BRCA2;BRCA1;MAPK6;PLCB1;PRKAR2A;TCL1A;HIST1H3B;HIST2H4B;CHEK1;KIF11;ASF1B;TOP2A;RGS4;FEN1;PVALB;E2F1;RAD54L;HSP90AB1;PPARG;CFTR;RIPK2;OGG1;RAD51AP1;KIF24;HIST1H4I;UBR5;CHAF1A;RAD51;TOMM40L;NCOA2;HIST1H4H;HAND2;PDGFRA;PTGS2;SSX2IP;PYHIN1;PRKDC;SNTB1;ESR1;ALB;CD69;PPM1E;MAPK8IP2;DTNA;NEK2;SMAD6;INCENP;RNF165;CDCA8;
GO:0005509	704	58	35.6403	1.62737	0.000342282	0.00839089	molecular_function:calcium_ion_binding	ANXA2;CGREF1;S100P;CLGN;ANXA10;PLCB1;CIB2;ANXA3;TCHH;LTBP4;SYT10;MYL3;THBS4;SGCA;SYT13;DNASE1L3;PAMR1;EHD4;SCARA3;EHD3;PVALB;EGFL6;PCDHGA1;CLSTN2;CLEC3B;OIT3;ASAH2;NECAB3;PCDH9;ADAMTS13;CELSR3;SVEP1;SPOCK3;LPL;PCDHA1;SELP;PITPNM3;CANX;MAN1C1;CRTAC1;CDH19;CCBE1;RAB11FIP4;LRP4;TGM3;SULF2;MMRN1;MELK;SNCA;CD69;STAB2;S100A8;MEGF6;FBLN5;EFEMP1;PSPH;ASPN;SPOCK1;
GO:0007169	107	15	5.4849	2.73478	0.000362393	0.00879847	biological_process:transmembrane_receptor_protein_tyrosine_kinase_signaling_pathway	NTRK2;NTF3;CD3E;PDGFRA;CD8A;LTK;BLK;TEK;EPHA3;EPHB1;LMTK2;ANGPTL1;AXL;FLT3;SHC3;
GO:0019373	20	6	1.01153	5.9316	0.000372577	0.0089596	biological_process:epoxygenase_P450_pathway	CYP1A2;CYP2C8;CYP2E1;CYP2C19;CYP2C9;CYP4A11;
GO:0005874	310	31	15.6939	1.97529	0.000377446	0.0089767	cellular_component:microtubule	KIF24;KIF19;TPX2;GAS2L3;TUBB2A;CENPE;KIF4A;TUBB2B;TBCE;KIF2C;KIF20A;KIF11;KIF18B;CRHBP;FEZ1;BAG2;TUBG1;CCT3;CCT6A;FSD1;KIF18A;TPPP2;MAPT;NEK2;KIF15;STMN1;TUBA3E;KIF4B;INCENP;KIF14;KIF23;
GO:0005654	3168	204	160.536	1.27074	0.000380399	0.0089767	cellular_component:nucleoplasm	TKT;STOX1;TPX2;CCNB1;NSMCE2;HIST1H4E;BRCA1;CDC25B;GINS1;KPNA2;DSCC1;ANLN;SMYD3;BIRC5;PPIL1;CCNE1;FOXM1;MAPK12;BOP1;ATOH8;ID1;PDZRN3;RAD18;MAPK10;HIST1H2BL;IKZF3;CDC6;HIST1H2BJ;WDR12;AURKA;MAD2L1;AURKB;HIST1H4I;ZFPM2;FANCA;NGFR;NEDD4L;CENPL;KIF4A;POLR1A;TAF9;MCM10;ADH1C;PRKDC;ESR1;ACLY;XPOT;SREBF2;ZWINT;OIP5;CCNA2;GTSE1;E2F7;PSRC1;CDCA5;UBE2T;TRIM24;KIF23;NPAS2;CENPE;LMNB1;BRCA2;HIST2H3A;CHD7;CHML…
GO:1901796	131	17	6.63834	2.56088	0.000385503	0.00901293	biological_process:regulation_of_signal_transduction_by_p53_class_mediator	BOP1;AURKB;CHEK1;TPX2;TAF2;BLM;RFC4;RFC3;BRCA1;EXO1;TAF9;TP73;BRIP1;TP53BP2;AURKA;RRS1;TRIM24;
GO:0010997	8	4	0.355356	11.2563	0.000407005	0.00942833	molecular_function:anaphase-promoting_complex_binding	UBE2S;CDC20;PLK1;CLSPN;
GO:0050892	14	5	0.579457	8.62877	0.000475857	0.0106331	biological_process:intestinal_absorption	SLC26A6;GCNT3;ADRA2A;SCARB1;MOGAT2;
GO:0001890	37	8	1.83337	4.36356	0.0004741	0.0106331	biological_process:placenta_development	GJB3;HSP90AB1;E2F7;E2F8;PPARG;DCN;CCNF;HSD17B2;
GO:0030199	46	9	2.32653	3.86843	0.000467758	0.0106331	biological_process:collagen_fibril_organization	ANXA2;FMOD;COL14A1;DPT;COL5A3;LUM;PLOD3;ADAMTS2;COL2A1;
GO:0000800	14	5	0.708073	7.06142	0.000475857	0.0106331	cellular_component:lateral_element	INCENP;BRCA1;RAD51;BRCA2;BLM;
GO:0000942	4	3	0.110829	27.0687	0.000516721	0.011057	cellular_component:condensed_nuclear_chromosome_outer_kinetochore	BUB1;PLK1;CCNB1;
GO:1903237	4	3	0.131548	22.8054	0.000516721	0.011057	biological_process:negative_regulation_of_leukocyte_tethering_or_rolling	CCL25;CXCL12;CCL21;
GO:0004672	235	25	11.8855	2.1034	0.000512095	0.011057	molecular_function:protein_kinase_activity	CHEK1;LTK;IRAK1;CCL5;CCNB1;CDKL2;SRPK1;CCNA2;PRKCQ;CCNE2;BUB1;PDGFRA;TEK;CCNF;PKMYT1;PRKG1;NEK2;PLK1;AURKA;RPS6KA3;BUB1B;CCNE1;TRIM24;PRKDC;CCNB2;
GO:0034875	4	3	0.202697	14.8004	0.000516721	0.011057	molecular_function:caffeine_oxidase_activity	CYP1A2;CYP2C9;CYP2C8;
GO:1902975	4	3	0.205043	14.6311	0.000516721	0.011057	biological_process:mitotic_DNA_replication_initiation	MCM3;MCM2;MCM4;
GO:0000794	29	7	1.42988	4.89553	0.000526518	0.0111719	cellular_component:condensed_nuclear_chromosome	RAD21;RRS1;H2AFX;TUBG1;RAD51;CHEK1;NEK2;
GO:0071456	123	16	5.8062	2.75568	0.000550644	0.0114907	biological_process:cellular_response_to_hypoxia	PTN;HYOU1;TRPC6;EDN1;SFRP1;IRAK1;TERT;BRIP1;PTGS2;PCK1;CCNB1;PTGIS;E2F1;STC2;CCNA2;B3GAT1;
GO:0000784	123	16	6.22093	2.57197	0.000550644	0.0114907	cellular_component:nuclear_chromosome,_telomeric_region	HIST1H4H;MCM3;HIST2H4B;HIST1H4I;MCM6;TERT;MCM2;MCM4;FEN1;MSH2;RAD51;HIST1H4E;BRCA2;PRKDC;POLD1;MCM7;
GO:0007568	169	20	8.54745	2.33988	0.000557954	0.0115478	biological_process:aging	HMGCR;NPY5R;AURKB;FOS;TYMS;HAMP;DCN;IRAK1;SNCA;MMP7;PTH1R;MPO;CANX;TRPC6;NUDT1;PTGS2;GJB6;PCK1;OGG1;TIMP2;
GO:0000398	239	2	11.8426	0.168883	0.000567519	0.0116503	biological_process:mRNA_splicing,_via_spliceosome	POLR2K;PPIL1;
GO:0071276	38	8	1.94605	4.11089	0.000573848	0.0116852	biological_process:cellular_response_to_cadmium_ion	CYP1A2;AKR1C3;MT1E;FOS;OGG1;MT1X;MT2A;MT1F;
GO:0005694	124	16	6.24726	2.56112	0.000602766	0.0121759	cellular_component:chromosome	ESCO2;BRCA1;POLQ;TRIP13;DTL;IL33;CDCA5;RAD21;NUSAP1;RECQL4;CDCA2;CENPE;BLM;MAD2L1;KIF4A;MCM8;
GO:0090307	30	7	1.38829	5.04217	0.000656668	0.012591	biological_process:mitotic_spindle_assembly	MSTO1;KIF11;MYBL2;CDC20;TPX2;NEK2;BIRC5;
GO:0006261	22	6	1.09549	5.47703	0.000656738	0.012591	biological_process:DNA-dependent_DNA_replication	RFC3;POLQ;RFC4;POLD1;POLE2;WDHD1;
GO:0000307	30	7	1.52023	4.60456	0.000656668	0.012591	cellular_component:cyclin-dependent_protein_kinase_holoenzyme_complex	CCNE1;CCNB1;CCNF;CCNA2;CCNB2;CCNE2;CKS2;
GO:0004497	30	7	1.52023	4.60456	0.000656668	0.012591	molecular_function:monooxygenase_activity	CYP1A2;CYP2C8;CYP2E1;FMO2;CYP2C19;PTGIS;CYP2C9;
GO:0051216	58	10	2.93911	3.40239	0.000663207	0.012591	biological_process:cartilage_development	BMP5;GDF2;TYMS;HOXD3;BMP6;EDN1;ITGB8;SULF2;LUM;COL2A1;
GO:0030324	79	12	4.0496	2.96326	0.000660259	0.012591	biological_process:lung_development	FOXF1;CYP1A2;PTN;GPC3;PDGFRA;ZFPM2;GLI2;ADAMTS2;CCBE1;DHCR7;CRISPLD2;WNT2;
GO:1902895	30	7	1.53782	4.55189	0.000656668	0.012591	biological_process:positive_regulation_of_pri-miRNA_transcription_by_RNA_polymerase_II	SREBF2;TERT;SMAD6;NGFR;FOS;APLN;ATOH8;
GO:0008144	58	10	2.97312	3.36347	0.000663207	0.012591	molecular_function:drug_binding	TOP2A;ALB;PPARG;CYP2C9;SFRP1;PDE2A;MT2A;HTR2B;FASN;HMGCS1;
GO:0016126	15	5	0.556343	8.98726	0.000683781	0.0127892	biological_process:sterol_biosynthetic_process	SQLE;HMGCR;CH25H;CYP51A1;DHCR7;
GO:0050678	15	5	0.720534	6.9393	0.000683781	0.0127892	biological_process:regulation_of_epithelial_cell_proliferation	PGR;SIX1;PRKDC;TACSTD2;UHRF1;
GO:0048251	9	4	0.447273	8.94308	0.000702885	0.0130413	biological_process:elastic_fiber_assembly	EMILIN1;MYH11;MFAP4;FBLN5;
GO:0032496	138	17	6.97957	2.43568	0.000707588	0.0130413	biological_process:response_to_lipopolysaccharide	FOS;EDN1;DCN;IRAK1;SNCA;PTGIR;MPO;SELP;S100A8;PTGER2;CYP1A2;PTGS2;GJB6;PCK1;SMAD6;RPS6KA3;REN;
GO:0070098	70	11	3.5472	3.10103	0.000818449	0.0149752	biological_process:chemokine-mediated_signaling_pathway	CCL21;CCL5;CCL23;CX3CR1;CXCL12;CCL19;CXCL2;CCL25;CXCR6;CCL14;PPBP;
GO:0001558	71	11	2.78601	3.94829	0.000924431	0.0167927	biological_process:regulation_of_cell_growth	PLCE1;IGFBP3;TMEM97;WFDC1;LTBP4;TFRC;KIF14;FBLN5;PRKCQ;IGFBP7;SPOCK1;
GO:0008392	16	5	0.820172	6.09628	0.000952838	0.0171851	molecular_function:arachidonic_acid_epoxygenase_activity	CYP2C8;CYP2C19;CYP2E1;CYP2C9;CYP4A11;
GO:0032465	41	8	2.07364	3.85795	0.000978499	0.0175228	biological_process:regulation_of_cytokinesis	KIF20A;PLK1;AURKB;AURKA;BRCA2;FSD1;PRC1;RAB11FIP4;
GO:0006335	32	7	1.58718	4.41035	0.000992745	0.0176527	biological_process:DNA_replication-dependent_nucleosome_assembly	ASF1B;HIST1H4H;HIST1H3B;HIST2H4B;HIST1H4I;HIST1H4E;CHAF1A;
GO:0048146	51	9	2.27785	3.95109	0.00102692	0.0180708	biological_process:positive_regulation_of_fibroblast_proliferation	ANXA2;CCNB1;CDC6;PDGFRA;E2F1;PRKDC;CCNA2;WNT2;ESR1;
GO:0031175	118	15	5.94498	2.52314	0.00103057	0.0180708	biological_process:neuron_projection_development	GBA;GPRIN1;CNTN1;GPM6A;MAPT;PLP1;NPTXR;STMN1;LGI1;NEDD4;STMN2;UHMK1;CNTN4;LRP12;RAC3;
GO:0006281	220	23	11.2774	2.03948	0.00107665	0.0187486	biological_process:DNA_repair	UBR5;CHEK1;CHAF1A;CLSPN;UHRF1;FANCA;RECQL4;FEN1;RAD51;BLM;RAD18;RAD54L;POLQ;EXO1;WDHD1;NUDT1;PTTG1;UBE2T;MSH2;FOXM1;POLD1;POLE2;RAD51AP1;
GO:0000083	24	6	1.21619	4.93346	0.00108502	0.0187649	biological_process:regulation_of_transcription_involved_in_G1/S_transition_of_mitotic_cell_cycle	CCNE1;RRM2;E2F1;TYMS;CDT1;CDC6;
GO:0005886	4464	272	206.36	1.31809	0.00110021	0.0187704	cellular_component:plasma_membrane	IRAK1;TRIB3;HEPH;NOSTRIN;SRPK1;BRCA1;ANXA3;TEK;NUDT1;SYT13;SLC9A9;RGS4;MAPK10;NCAM1;HIST1H2BJ;KIF14;ATP6V1C1;KLKB1;GPR158;CELSR3;CD8A;SULF2;CLDN10;ACLY;MELK;SNCA;IGLV1-40;IL1RAPL1;PCSK9;GPM6A;IL18RAP;CD109;PLXNA4;ANXA2;AMPH;NLGN4X;HTR4;AXL;PTGER2;IRAK2;NTRK2;ITGAD;TREM2;ITGBL1;NCAM2;IGLV6-57;HM13;MPP6;SLC6A8;CCT3;P2RY10;HDAC11;SCN7A;CATSPERB;GAS1;CHIC1;LPL;LYPD2;EXO1;GPC3;PDGFRA;CDH19;DLG5;MARCO;…
GO:0071356	131	16	6.59353	2.42662	0.00109984	0.0187704	biological_process:cellular_response_to_tumor_necrosis_factor	CCL21;ADAMTS13;EDN1;HAMP;GBA;CCL5;CCL23;CRHBP;CCL14;KLF2;BRCA1;SFRP1;PCK1;CCL19;CCL25;TCL1A;
GO:0034372	10	4	0.22674	17.6414	0.00112403	0.0187959	biological_process:very-low-density_lipoprotein_particle_remodeling	CETP;LPL;APOA5;LCAT;
GO:0051315	10	4	0.505766	7.9088	0.00112403	0.0187959	biological_process:attachment_of_mitotic_spindle_microtubules_to_kinetochore	CDT1;NUF2;CENPE;KIF2C;
GO:0051983	10	4	0.506744	7.89353	0.00112403	0.0187959	biological_process:regulation_of_chromosome_segregation	MKI67;BUB1;AURKB;KIF2C;
GO:0032870	42	8	2.07086	3.86314	0.00115519	0.0191898	biological_process:cellular_response_to_hormone_stimulus	NCOA2;ADRA2A;FOS;CACNA1H;RAMP3;PLOD3;IGFBP7;DUSP1;
GO:0001938	73	11	3.62788	3.03207	0.00117055	0.0193179	biological_process:positive_regulation_of_endothelial_cell_proliferation	BMP6;F3;TEK;CXCL12;GDF2;NRAS;ECM1;THBS4;VIP;WNT2;HTR2B;
GO:0034186	5	3	0.015637	191.853	0.0012424	0.0195576	molecular_function:apolipoprotein_A-I_binding	SCARB1;TREM2;LCAT;
GO:0019538	5	3	0.133649	22.4469	0.0012424	0.0195576	biological_process:protein_metabolic_process	ACACA;NECAB3;BAG2;
GO:0055114	524	44	20.9969	2.09555	0.00124811	0.0195576	biological_process:oxidation-reduction_process	HMGCR;CYP26A1;HSD17B2;CYP39A1;MOXD1;HEPH;FADS1;FASN;CYP1A2;BCO2;CYP2C19;SRXN1;VAT1L;ASPDH;SOD3;PXDNL;AKR1D1;RRM2;G6PD;MTHFD1L;DBH;CYP51A1;RDH5;RDH8;CYP2C8;STEAP4;SMOX;MPO;PTGS2;SQLE;CYP2C9;CYP2E1;AKR1C3;SNCA;DHCR7;VAT1;CYP4A11;STAB2;PLOD3;CH25H;NSDHL;PTGIS;TP53I3;HSD17B13;
GO:0045132	5	3	0.218432	13.7343	0.0012424	0.0195576	biological_process:meiotic_chromosome_segregation	SMC2;NUF2;SMC4;
GO:0019825	33	7	1.44649	4.8393	0.00120495	0.0195576	molecular_function:oxygen_binding	HBA2;CYP2E1;CYP26A1;ALB;CYP2C19;HBB;HBA1;
GO:0046602	5	3	0.23749	12.6321	0.0012424	0.0195576	biological_process:regulation_of_mitotic_centrosome_separation	NEK2;CHEK1;KIF11;
GO:0045926	17	5	0.816605	6.12291	0.00129326	0.0195576	biological_process:negative_regulation_of_growth	GPC3;MT1E;MT1X;MT1F;MT2A;
GO:0005506	133	16	6.60321	2.42306	0.00129352	0.0195576	molecular_function:iron_ion_binding	CYP26A1;CYP2C8;CYP39A1;P4HA2;CYP4A11;PLOD3;CYP1A2;CYP2C19;TET1;CYP51A1;CH25H;PTGIS;CYP2C9;HBA2;CYP2E1;HBA1;
GO:0031325	5	3	0.250684	11.9673	0.0012424	0.0195576	biological_process:positive_regulation_of_cellular_metabolic_process	ACACA;ACLY;FASN;
GO:0042573	17	5	0.85648	5.83785	0.00129326	0.0195576	biological_process:retinoic_acid_metabolic_process	ADH6;ADH1C;CYP26A1;BCO2;ADH1B;
GO:0047023	5	3	0.252883	11.8632	0.0012424	0.0195576	molecular_function:androsterone_dehydrogenase_activity	RDH16;AKR1C3;RDH5;
GO:0060236	17	5	0.859803	5.81529	0.00129326	0.0195576	biological_process:regulation_of_mitotic_spindle_organization	FSD1;TPX2;GPSM2;TACC3;PSRC1;
GO:0007076	17	5	0.861464	5.80407	0.00129326	0.0195576	biological_process:mitotic_chromosome_condensation	CDCA5;SMC2;NCAPH;NUSAP1;SMC4;
GO:0021772	17	5	0.861464	5.80407	0.00129326	0.0195576	biological_process:olfactory_bulb_development	LHX2;CHD7;CRTAC1;EOMES;KIF14;
GO:0031100	43	8	1.86171	4.29713	0.00135641	0.0200289	biological_process:animal_organ_regeneration	PPARG;ANXA3;AXL;NNMT;FLT3;CCNA2;HGF;CXCL12;
GO:0008202	43	8	2.11806	3.77704	0.00135641	0.0200289	biological_process:steroid_metabolic_process	AKR1C3;RDH5;CYP2C19;CYP2C9;CYP2C8;CYP2E1;RDH16;AKR1D1;
GO:0006898	156	18	7.72987	2.32863	0.00134988	0.0200289	biological_process:receptor-mediated_endocytosis	DNAJC6;HYOU1;ALB;IGLV6-57;SCARB1;STAB2;IGHA1;CLEC9A;IGLV1-40;IGKV4-1;CD207;FCGR2B;PLA2R1;HBB;MARCO;HBA2;IGHA2;HBA1;
GO:0018108	121	15	6.11977	2.45107	0.00133433	0.0200289	biological_process:peptidyl-tyrosine_phosphorylation	ZAP70;NTRK2;PDGFRA;MELK;LTK;BLK;TEK;EPHA3;EPHB1;LMTK2;RIPK2;AXL;EFEMP1;FLT3;TTK;
GO:0017144	25	6	0.718335	8.35265	0.00136637	0.0200587	biological_process:drug_metabolic_process	CYP1A2;CYP2C8;CYP2E1;FMO2;CYP2C19;CYP2C9;
GO:0051965	64	10	2.47068	4.04747	0.00145906	0.0210522	biological_process:positive_regulation_of_synapse_assembly	IL1RAPL1;CLSTN2;SLITRK6;NTRK2;DLG5;EPHB1;CBLN1;FLRT2;LRRN1;LRRN3;
GO:0004601	34	7	1.71961	4.0707	0.00145109	0.0210522	molecular_function:peroxidase_activity	PXDNL;HBB;GPX2;HBA2;MPO;HBA1;PTGS2;
GO:0009925	34	7	1.71961	4.0707	0.00145109	0.0210522	cellular_component:basal_plasma_membrane	TACSTD2;ANK3;P2RY12;MYO1A;ITGA6;TEK;ITGA9;
GO:0048471	693	55	6.97606	7.88411	0.00149596	0.0214619	cellular_component:perinuclear_region_of_cytoplasm	ANXA2;PTN;PRKAR2B;HEPH;PDE2A;ATP2C2;MT1E;NTRK2;ACSL3;DAB1;NEDD4;RAB3B;SORT1;EHD4;EHD3;CDC25C;PRR7;HSP90AB1;APLN;PPARG;NUPR1;TGFA;AURKA;BUB1B;MAD2L1;ODC1;RAC3;CAPN6;MCM3;UBR5;HMGCLL1;MT1F;RAD51;LAMC2;RAB11FIP4;ARFGEF2;STC2;TRAIP;PLVAP;SNCA;CDC20;CX3CR1;LRAT;TFRC;STMN2;MT1X;MT2A;CDKN3;PCSK9;NPC1;TP53BP2;LMTK2;CENPF;IGF2BP1;CKAP4;
GO:0051290	54	9	2.37226	3.79385	0.00156478	0.0221971	biological_process:protein_heterotetramerization	RRM2;ANXA2;LRP4;PDSS1;HIST1H4H;HIST1H3B;HIST2H4B;HIST1H4I;HIST1H4E;
GO:0004714	54	9	2.76544	3.25445	0.00156478	0.0221971	molecular_function:transmembrane_receptor_protein_tyrosine_kinase_activity	EPHB1;LMTK2;NTRK2;PDGFRA;LTK;AXL;TEK;FLT3;EPHA3;
GO:0006954	366	33	15.8998	2.0755	0.00167683	0.0235148	biological_process:inflammatory_response	CCL21;BMP6;CCL5;CCL23;NDST1;LXN;CHST4;AXL;CCL14;PRKCQ;SELP;PTGER2;IRAK2;FCGR2B;PTGS2;PTGDR;CD5L;CCL19;CXCL2;CCL25;CXCR6;FOS;PLP1;CRHBP;PTGIR;PPBP;S100A8;TSPAN2;IL27;CAMK4;IL18RAP;RIPK2;ECM1;
GO:0043177	11	4	0.542367	7.37508	0.00169493	0.0235148	molecular_function:organic_acid_binding	HBA2;HBB;HBA1;HMGCS1;
GO:0072425	11	4	0.547742	7.30271	0.00169493	0.0235148	biological_process:signal_transduction_involved_in_G2_DNA_damage_checkpoint	DTL;PLK1;BRCA1;CHEK1;
GO:0001867	11	4	0.563868	7.09386	0.00169493	0.0235148	biological_process:complement_activation,_lectin_pathway	FCN3;FCN2;SCARA3;COLEC10;
GO:0034375	18	5	0.906861	5.51352	0.00171571	0.0235682	biological_process:high-density_lipoprotein_particle_remodeling	CETP;LPL;SCARB1;LCAT;ALB;
GO:0043025	367	33	18.5975	1.77443	0.00171745	0.0235682	cellular_component:neuronal_cell_body	RIC3;PRKAR2B;AGFG1;CIT;KCNN2;ELOVL5;LSM1;CANX;ANXA3;DSCAM;SERPINI1;LRP4;DAB1;TIMP2;SLC1A4;SORT1;SNCA;FEZ1;PVALB;STMN2;MAPK8IP2;HSP90AB1;CNKSR2;GPM6A;PDE1A;OLFM1;DDC;MAPT;NPTXR;LMTK2;CHRM2;RAC3;SLC4A10;
GO:0005604	88	12	4.38624	2.73583	0.00173761	0.023716	cellular_component:basement_membrane	ANXA2;PTN;LAMA4;FREM2;COL8A2;LAMA2;COL2A1;COL4A4;THBS4;EGFL6;ITGA6;LAMC2;
GO:0072686	77	11	3.89816	2.82184	0.00182512	0.0247764	cellular_component:mitotic_spindle	CKAP2L;CAPG;KIF11;TPX2;TACC3;NUSAP1;GEM;MAD2L1;SPAG5;ECT2;KIF23;
GO:0000785	113	14	5.62681	2.48809	0.00191469	0.0258534	cellular_component:chromatin	ESCO2;MYCN;CHEK1;MCM2;TP73;DSCC1;PLK1;RAD21;MTBP;CENPF;NEDD4;RAD51;OIP5;MCM7;
GO:0005730	1331	45	67.3175	0.668474	0.00199699	0.0268213	cellular_component:nucleolus	E2F8;HLTF;BOP1;CDC6;RRP9;WDR12;MCM3;BLM;CAPG;MCM10;PYHIN1;RRS1;PRKDC;TRAIP;TYMS;E2F5;PPM1E;PLK4;UBE2T;URB2;SMC2;CHD7;MCM7;TOP2A;FEN1;MYCN;TERT;MCM2;PKMYT1;POP1;RRP12;HJURP;MKI67;GLI2;DTL;RAD51;CSTB;SIX1;HOXD9;PNMA3;NEK2;SPC24;NUSAP1;CBFA2T3;CDCA8;
GO:0006977	56	9	2.8706	3.13523	0.00203455	0.0271811	biological_process:DNA_damage_response,_signal_transduction_by_p53_class_mediator_resulting_in_cell_cycle_arrest	E2F7;CCNB1;AURKA;E2F8;SFN;E2F1;ARID3A;GTSE1;CDC25C;
GO:0071280	27	6	0.90906	6.60022	0.00209224	0.0275151	biological_process:cellular_response_to_copper_ion	CYP1A2;SNCA;MT1E;MT1X;MT2A;MT1F;
GO:0010971	27	6	1.14919	5.22107	0.00209224	0.0275151	biological_process:positive_regulation_of_G2/M_transition_of_mitotic_cell_cycle	CCNB1;CDC25B;DTL;CDC25C;STOX1;CDC25A;
GO:0071897	27	6	1.38404	4.33514	0.00209224	0.0275151	biological_process:DNA_biosynthetic_process	TERT;POLQ;CENPF;TYMS;TK1;LIN9;
GO:0007165	968	71	29.5641	2.40156	0.00216787	0.0283621	biological_process:signal_transduction	IRAK1;CXCL14;SIGIRR;ARHGAP11A;CCL23;AXL;CD244;FCGR2B;MAPK6;PLCB1;TEK;PRKG1;RASL12;THBS4;COL15A1;IGFBP6;MAPK12;RASD2;CXCL12;RHEB;BCAM;CRHBP;MDK;GABRP;IGFALS;TXNRD1;MAPK10;RASL11B;NTF3;APLN;PPARG;CAMK4;TGFA;MAPT;GABRQ;CSPG5;RIPK2;ECM1;PGR;LRP12;IL7R;GABRB3;GNB5;CAP2;GNA14;HHIP;CD226;STAC;DLG5;ANK3;BMX;ESR1;TRAIP;PLCXD3;GABRA2;HAMP;SFN;LTK;SCGB3A1;CCK;CDKL2;GEM;IL1RAPL1;DTNA;OSGIN2;ARHGAP11B;RERGL;T…
GO:0003272	6	3	0.008796	341.064	0.00239004	0.0286012	biological_process:endocardial_cushion_formation	TBX20;BMP5;ROBO1;
GO:0004022	6	3	0.061278	48.9572	0.00239004	0.0286012	molecular_function:alcohol_dehydrogenase_(NAD)_activity	ADH1C;ADH6;ADH4;
GO:0045120	6	3	0.18794	15.9625	0.00239004	0.0286012	cellular_component:pronucleus	AURKA;CENPF;EZH2;
GO:0019216	91	12	3.05942	3.92231	0.00232055	0.0286012	biological_process:regulation_of_lipid_metabolic_process	HMGCR;NCOA2;NPAS2;PPARG;FDFT1;TRIB3;APOA5;CYP4A11;BCL11B;TXNRD1;FADS1;HMGCS1;
GO:0016887	232	23	8.72948	2.63475	0.00238292	0.0286012	molecular_function:ATPase_activity	KIF24;KIF19;KIF11;KIF18B;HLTF;CENPE;BLM;KIF4A;FIGNL2;RFC3;ABCF2;ATAD2;ATP13A4;KIF18A;KIF15;KIF2C;KIF20A;CFTR;KIF4B;MSH2;KIF14;PMS2;KIF23;
GO:0006084	6	3	0.268569	11.1703	0.00239004	0.0286012	biological_process:acetyl-CoA_metabolic_process	ACACA;HMGCS1;FASN;
GO:0055009	6	3	0.288213	10.409	0.00239004	0.0286012	biological_process:atrial_cardiac_muscle_tissue_morphogenesis	BMP10;ENG;WNT2;
GO:0033189	19	5	0.94053	5.31615	0.00223111	0.0286012	biological_process:response_to_vitamin_A	TYMS;CYP26A1;LRAT;PPARG;HAMP;
GO:0033634	6	3	0.298182	10.061	0.00239004	0.0286012	biological_process:positive_regulation_of_cell-cell_adhesion_mediated_by_integrin	CD3E;SKAP1;CCL5;
GO:0050804	57	9	2.86894	3.13705	0.00230824	0.0286012	biological_process:modulation_of_chemical_synaptic_transmission	EPHB1;NLGN4X;SLC7A11;PTPRS;NTF3;LRRC4C;PRKAR2B;CX3CR1;TUBB2B;
GO:0060426	6	3	0.302287	9.92434	0.00239004	0.0286012	biological_process:lung_vasculature_development	FOXF1;ID1;TCF21;
GO:1900264	6	3	0.302287	9.92434	0.00239004	0.0286012	biological_process:positive_regulation_of_DNA-directed_DNA_polymerase_activity	RFC3;DSCC1;RFC4;
GO:0046483	6	3	0.302287	9.92434	0.00239004	0.0286012	biological_process:heterocycle_metabolic_process	CYP1A2;CYP2E1;CYP2C19;
GO:0005788	301	28	15.2236	1.83925	0.00222741	0.0286012	cellular_component:endoplasmic_reticulum_lumen	ADAMTS13;COL5A3;P4HA2;APOA5;SPON1;PTPRN2;CANX;GPC3;PTGS2;COL4A4;STC2;FLT3;COL15A1;IGFBP3;HYOU1;ALB;CLN6;CFP;COL8A2;COL2A1;COL25A1;COL14A1;PLOD3;IGFBP7;PCSK9;IL27;RDH5;CKAP4;
GO:0004888	134	16	6.77727	2.36083	0.00224675	0.0286012	molecular_function:transmembrane_signaling_receptor_activity	ENG;CD69;BCAM;NGFR;GPR182;SLC22A17;CD3E;NPC1;PLA2R1;GABRQ;CLEC1B;KLRB1;MARCO;LILRB5;LYVE1;KLRF1;
GO:0019800	6	3	0.303753	9.87645	0.00239004	0.0286012	biological_process:peptide_cross-linking_via_chondroitin_4-sulfate_glycosaminoglycan	BGN;DCN;SPOCK3;
GO:0046578	6	3	0.304046	9.86693	0.00239004	0.0286012	biological_process:regulation_of_Ras_protein_signal_transduction	SQSTM1;FOXM1;PLCE1;
GO:0010032	6	3	0.304046	9.86693	0.00239004	0.0286012	biological_process:meiotic_chromosome_condensation	SMC2;NCAPH;SMC4;
GO:0006069	12	4	0.493745	8.10135	0.00243981	0.0286536	biological_process:ethanol_oxidation	ADH1C;ADH4;ADH6;ADH1B;
GO:1904668	12	4	0.510751	7.8316	0.00243981	0.0286536	biological_process:positive_regulation_of_ubiquitin_protein_ligase_activity	UBE2S;CDC20;UBE2C;PLK1;
GO:0045028	12	4	0.556489	7.18792	0.00243981	0.0286536	molecular_function:G_protein-coupled_purinergic_nucleotide_receptor_activity	GPR171;P2RY12;P2RY13;P2RY10;
GO:0042340	12	4	0.606919	6.59067	0.00243981	0.0286536	biological_process:keratan_sulfate_catabolic_process	FMOD;PRELP;OMD;LUM;
GO:0047787	2	2	0.043393	46.0904	0.00262529	0.0286963	molecular_function:delta4-3-oxosteroid_5beta-reductase_activity	AKR1D1;AKR1C3;
GO:0106091	2	2	0.057858	34.5674	0.00262529	0.0286963	biological_process:glial_cell_projection_elongation	MDK;CSPG5;
GO:1904139	2	2	0.076916	26.0024	0.00262529	0.0286963	biological_process:regulation_of_microglial_cell_migration	CX3CR1;P2RY12;
GO:0004910	2	2	0.100665	19.8679	0.00262529	0.0286963	molecular_function:interleukin-1,_type_II,_blocking_receptor_activity	IL1R2;IL1RAPL2;
GO:0000022	2	2	0.100762	19.8488	0.00262529	0.0286963	biological_process:mitotic_spindle_elongation	PRC1;KIF23;
GO:0036473	2	2	0.10086	19.8295	0.00262529	0.0286963	biological_process:cell_death_in_response_to_oxidative_stress	RNF112;GBA;
GO:0001573	2	2	0.10086	19.8295	0.00262529	0.0286963	biological_process:ganglioside_metabolic_process	ITGB8;CLN6;
GO:0017129	2	2	0.101153	19.772	0.00262529	0.0286963	molecular_function:triglyceride_binding	CETP;LPL;
GO:1990426	2	2	0.101153	19.772	0.00262529	0.0286963	biological_process:mitotic_recombination-dependent_replication_fork_processing	RAD51;BRCA2;
GO:1990667	2	2	0.101251	19.7529	0.00262529	0.0286963	cellular_component:PCSK9-AnxA2_complex	ANXA2;PCSK9;
GO:0004067	2	2	0.101349	19.7338	0.00262529	0.0286963	molecular_function:asparaginase_activity	ASPG;ASRGL1;
GO:0031732	2	2	0.101349	19.7338	0.00262529	0.0286963	molecular_function:CCR7_chemokine_receptor_binding	CCL19;CCL21;
GO:0032877	2	2	0.101349	19.7338	0.00262529	0.0286963	biological_process:positive_regulation_of_DNA_endoreduplication	E2F8;E2F7;
GO:0043005	313	29	15.8611	1.82838	0.00259214	0.0286963	cellular_component:neuron_projection	NPY5R;GABRB3;RIC3;EPHA3;KCNN2;RTN4RL2;PTGS2;DAB1;ANK3;SLC6A13;GABBR2;FOS;GABRA2;CX3CR1;GABRP;STMN2;BCL11B;VIP;MAPK10;PTPN13;CNKSR2;GPM6A;MAPT;GABRQ;EPHB1;STMN1;FLRT2;RAC3;PSPH;
GO:2000860	2	2	0.102522	19.508	0.00262529	0.0286963	biological_process:positive_regulation_of_aldosterone_secretion	C1QTNF1;BMP6;
GO:0071163	2	2	0.102522	19.508	0.00262529	0.0286963	biological_process:DNA_replication_preinitiation_complex_assembly	GMNN;CDT1;
GO:0051897	176	19	8.90149	2.13448	0.00273627	0.0297805	biological_process:positive_regulation_of_protein_kinase_B_signaling	AKR1C3;CCL21;ENG;F3;STOX1;RASD2;RAMP3;TSPYL5;CX3CR1;AXL;HSP90AB1;PDGFRA;TEK;HGF;TGFA;CCL19;C1QTNF1;P2RY12;ESR1;
GO:0060384	20	5	0.986122	5.07037	0.00285063	0.03076	biological_process:innervation	RNF165;CHD7;GABRB3;SLITRK6;SULF2;
GO:0006082	20	5	1.01153	4.943	0.00285063	0.03076	biological_process:organic_acid_metabolic_process	CYP2C8;CYP2E1;FMO2;CYP2C19;CYP2C9;
GO:0043408	59	9	2.44488	3.68116	0.00294301	0.0314878	biological_process:regulation_of_MAPK_cascade	BMP5;GDF2;BMP10;ULK4;BMP6;PAK6;NTRK2;REN;ID1;
GO:0007193	59	9	2.98402	3.01607	0.00294301	0.0314878	biological_process:adenylate_cyclase-inhibiting_G_protein-coupled_receptor_signaling_pathway	ADRA2A;EDN1;P2RY12;PDE2A;ADCY5;MARCO;NPY1R;HTR1D;GNAZ;
GO:0071347	82	11	3.60233	3.05358	0.00303351	0.0321832	biological_process:cellular_response_to_interleukin-1	CCL21;EDN1;SFRP1;CCL5;CCL23;PCK1;CCL19;CCL25;PTGIS;CCL14;KLF2;
GO:0030593	82	11	4.1553	2.64722	0.00303351	0.0321832	biological_process:neutrophil_chemotaxis	CCL21;EDN1;CCL5;CCL23;CCL19;CXCL2;CCL25;CCL14;PPBP;S100A8;ITGA9;
GO:0001578	29	6	1.3576	4.41955	0.0030765	0.0323674	biological_process:microtubule_bundle_formation	KIF20A;PLK1;CAPN6;TPPP2;PRC1;PSRC1;
GO:0048020	29	6	1.39303	4.30715	0.0030765	0.0323674	molecular_function:CCR_chemokine_receptor_binding	CCL14;CCL5;CCL19;CCL23;CCL21;CCL25;
GO:0060326	71	10	3.59788	2.77942	0.00322237	0.0337613	biological_process:cell_chemotaxis	CCL21;PDGFRA;CXCL14;HGF;CX3CR1;CXCL12;EPHB1;CCL25;CXCR6;PRKCQ;
GO:0051382	13	4	0.336689	11.8804	0.00338224	0.0341606	biological_process:kinetochore_assembly	CENPK;CENPA;CENPE;CENPF;
GO:0070989	13	4	0.642885	6.22195	0.00338224	0.0341606	biological_process:oxidative_demethylation	CYP1A2;CYP2C8;CYP2C9;TET1;
GO:0097435	13	4	0.647332	6.17921	0.00338224	0.0341606	biological_process:supramolecular_fiber_organization	SNCA;HSP90AB1;MAPT;MFAP4;
GO:0035589	13	4	0.65432	6.11322	0.00338224	0.0341606	biological_process:G_protein-coupled_purinergic_nucleotide_receptor_signaling_pathway	GPR171;P2RY12;P2RY13;P2RY10;
GO:0032467	39	7	1.97249	3.54882	0.00332076	0.0341606	biological_process:positive_regulation_of_cytokinesis	AURKB;CDC25B;CDC6;KIF14;CIT;ECT2;KIF23;
GO:0001833	13	4	0.657496	6.08369	0.00338224	0.0341606	biological_process:inner_cell_mass_cell_proliferation	GINS1;GINS4;NCAPG2;BRCA2;
GO:0010942	39	7	1.9763	3.54197	0.00332076	0.0341606	biological_process:positive_regulation_of_cell_death	AKR1C3;RIPK2;HBB;RAMP3;HBA2;HBA1;PRR7;
GO:0090399	13	4	0.658767	6.07195	0.00338224	0.0341606	biological_process:replicative_senescence	TERT;CDKN2A;CHEK1;PLA2R1;
GO:1990023	13	4	0.66639	6.00249	0.00338224	0.0341606	cellular_component:mitotic_spindle_midzone	KIF18A;AURKB;CENPE;KIF18B;
GO:0072562	144	16	7.29007	2.19477	0.00344523	0.0346582	cellular_component:blood_microparticle	ALB;IGHD;IGHM;AFM;TFRC;IGHA1;IGKV4-1;IGHG4;FCN3;CIB2;CD5L;HBB;HBA2;IGHA2;FCN2;HBA1;
GO:0044853	30	6	1.49091	4.02438	0.00368146	0.0364537	cellular_component:plasma_membrane_raft	LRP4;MS4A1;PRKAR2A;SKAP1;MYO1A;CD8A;
GO:0090102	30	6	1.49091	4.02438	0.00368146	0.0364537	biological_process:cochlea_development	MCM2;GABRB3;SLITRK6;CCNA2;PVALB;SLC17A8;
GO:0043552	30	6	1.52023	3.94677	0.00368146	0.0364537	biological_process:positive_regulation_of_phosphatidylinositol_3-kinase_activity	TEK;FLT3;CCL19;CCL21;PDGFRA;P2RY12;
GO:0009953	30	6	1.53782	3.90162	0.00368146	0.0364537	biological_process:dorsal/ventral_pattern_formation	SP8;LHX2;LRP4;TBX20;EDN1;HHIP;
GO:0043627	61	9	3.09114	2.91155	0.00370811	0.0365741	biological_process:response_to_estrogen	BRCA1;SMAD6;KRT19;PPARG;SLC34A2;GBA;TEK;DTYMK;ESR1;
GO:0010886	7	3	0.141957	21.1332	0.00402347	0.0379077	biological_process:positive_regulation_of_cholesterol_storage	SCARB1;SREBF2;LPL;
GO:0048699	7	3	0.264758	11.3311	0.00402347	0.0379077	biological_process:generation_of_neurons	MAPT;CIT;SIX1;
GO:0071813	7	3	0.281519	10.6565	0.00402347	0.0379077	molecular_function:lipoprotein_particle_binding	MAPT;TREM2;LPL;
GO:0019871	7	3	0.323935	9.26112	0.00402347	0.0379077	molecular_function:sodium_channel_inhibitor_activity	NEDD4L;PCSK9;NEDD4;
GO:0036310	7	3	0.335907	8.93104	0.00402347	0.0379077	molecular_function:annealing_helicase_activity	RECQL4;RAD54L;BLM;
GO:0043654	7	3	0.346511	8.65773	0.00402347	0.0379077	biological_process:recognition_of_apoptotic_cell	SCARB1;FCN3;FCN2;
GO:0031390	7	3	0.354036	8.47372	0.00402347	0.0379077	cellular_component:Ctf18_RFC-like_complex	RFC3;DSCC1;RFC4;
GO:2000738	7	3	0.354036	8.47372	0.00402347	0.0379077	biological_process:positive_regulation_of_stem_cell_differentiation	RBM24;TACSTD2;PTN;
GO:0032357	7	3	0.35472	8.45738	0.00402347	0.0379077	molecular_function:oxidized_purine_DNA_binding	OGG1;RECQL4;MSH2;
GO:0051988	7	3	0.35472	8.45738	0.00402347	0.0379077	biological_process:regulation_of_attachment_of_spindle_microtubules_to_kinetochore	NEK2;ECT2;SPAG5;
GO:0032466	7	3	0.35472	8.45738	0.00402347	0.0379077	biological_process:negative_regulation_of_cytokinesis	E2F8;E2F7;AURKB;
GO:0044297	73	10	3.69923	2.70327	0.00395564	0.0379077	cellular_component:cell_body	PITPNM3;CCT3;FCGR2B;CD3E;PTPN13;RNF157;MAPT;GNAZ;RDH5;RNF112;
GO:0008150	620	17	31.3575	0.542135	0.00405694	0.0379399	biological_process:biological_process	P2RY13;EPB41L4A;PDGFRL;FXYD6;CDCA3;TCHH;HIST1H2AM;AKAP14;TMEM104;TMEM125;FLRT2;TUBA3E;TOMM40L;BOLA3;BGN;TIGD5;MEGF6;
GO:0005739	1231	42	63.0418	0.666224	0.00404959	0.0379399	cellular_component:mitochondrion	FLVCR1;FADS1;BCO2;SQSTM1;OGDH;NUDT1;MAPK12;MRPL48;E2F1;MAPK10;TP73;MAPT;TDRKH;ASAH2;OGG1;PCK1;P2RY12;TYMS;SFN;SNCA;SREBF2;PPM1E;MRPL13;DTYMK;FEZ1;FEN1;TXNRD1;HSP90AB1;MTHFD1L;FAM72A;GLYAT;DLGAP5;HJURP;RAD51;BOLA3;TOMM40;MARS2;DLAT;TP53BP2;GARS;NDUFB9;DARS2;
GO:0007050	133	15	6.55771	2.28738	0.00429244	0.0399942	biological_process:cell_cycle_arrest	MAPK12;GAS1;CGREF1;RHEB;MTBP;CDKN2A;RNF112;CDKN3;CDKN2C;PRR11;HEPACAM;TP73;RRAGD;MSH2;UHMK1;
GO:0043392	31	6	1.46941	4.08327	0.00437035	0.0405704	biological_process:negative_regulation_of_DNA_binding	E2F1;ID4;HAND2;ID1;NEK2;GZMA;
GO:0009416	22	5	0.406372	12.304	0.00444686	0.0406823	biological_process:response_to_light_stimulus	FOS;OGG1;SLC4A10;MAPK10;DUSP1;
GO:0048714	22	5	1.09011	4.5867	0.00444686	0.0406823	biological_process:positive_regulation_of_oligodendrocyte_differentiation	MDK;TP73;PTN;PPARG;RHEB;
GO:0030020	41	7	2.05561	3.40531	0.00444162	0.0406823	molecular_function:extracellular_matrix_structural_constituent_conferring_tensile_strength	COL4A4;COL25A1;COL14A1;COL8A2;COL5A3;COL15A1;COL2A1;
GO:0035556	375	32	18.9662	1.68721	0.0044027	0.0406823	biological_process:intracellular_signal_transduction	ZAP70;IRAK1;PRKAR2B;DEPDC1B;CIT;SPSB4;SRPK1;PRKCQ;IRAK2;MAPK6;SQSTM1;STAC;PPP1R1A;DLG5;DUSP1;ARFGEF2;PRKAR2A;BMX;CLEC4M;MAPK12;CHEK1;MELK;MAPK10;BLK;CAMK4;TGFA;STMN1;RPS6KA3;EFS;RAC3;ECT2;DEPDC1;
GO:0006974	241	23	7.05429	3.26043	0.00453353	0.0409843	biological_process:cellular_response_to_DNA_damage_stimulus	NPAS2;UBR5;CHEK1;DTL;TOP2A;RAD51;BLM;RAD18;H2AFX;SPATA18;MCM8;BRCA1;POLQ;TAF9;WDHD1;TP73;UBE2T;MCM10;OGG1;PRKDC;WDR76;RBM24;MCM7;
GO:0015630	149	16	6.55297	2.44164	0.00451998	0.0409843	cellular_component:microtubule_cytoskeleton	CKAP2;TPX2;GAS2L3;CENPE;HMMR;TUBB2B;PSRC1;MCM2;KIF18A;MAPT;KIF2C;PLK1;AURKA;TUBA3E;PMS2;CCNB2;
GO:0043083	14	4	0.695074	5.75478	0.00454479	0.0409843	cellular_component:synaptic_cleft	CBLN1;LGI1;C1QL1;LAMA2;
GO:0071391	14	4	0.717651	5.57374	0.00454479	0.0409843	biological_process:cellular_response_to_estrogen_stimulus	CRHBP;ESR1;SFRP1;TRIM24;
GO:0000786	99	12	4.3685	2.74694	0.00468448	0.0420936	cellular_component:nucleosome	CENPA;HIST1H4H;HIST1H3B;HIST2H4B;HIST1H4I;HIST1H2BJ;HIST2H3A;HIST1H2AM;HIST1H4E;H2AFX;HIST1H2AE;HIST1H2BL;
GO:0050772	32	6	1.5778	3.80278	0.0051498	0.0453075	biological_process:positive_regulation_of_axonogenesis	ROBO1;SHOX2;NGFR;PLXNA4;NTRK2;PLXNC1;
GO:0016538	32	6	1.61376	3.71802	0.0051498	0.0453075	molecular_function:cyclin-dependent_protein_serine/threonine_kinase_regulator_activity	CCNB1;CCNE1;CCNF;CCNA2;CCNB2;CCNE2;
GO:0048247	32	6	1.61532	3.71442	0.0051498	0.0453075	biological_process:lymphocyte_chemotaxis	CCL14;CCL5;CCL19;CCL23;CCL21;CCL25;
GO:0035335	100	12	5.05766	2.37264	0.0050816	0.0453075	biological_process:peptidyl-tyrosine_dephosphorylation	DNAJC6;CDKN3;CDC25B;PTPN13;DUSP9;MTMR7;DUSP2;DUSP1;PTPRS;CDC25C;PTPRN2;CDC25A;
GO:0006298	32	6	1.61845	3.70725	0.0051498	0.0453075	biological_process:mismatch_repair	EXO1;MSH2;RNASEH2A;TP73;POLD1;PMS2;
GO:0015701	42	7	2.12422	3.29533	0.0050989	0.0453075	biological_process:bicarbonate_transport	CFTR;HBB;SLC26A6;HBA2;SLC4A10;SLC4A2;HBA1;
GO:0019934	23	5	1.16326	4.29826	0.00544591	0.0477462	biological_process:cGMP-mediated_signaling	PRKAR2B;PRKG1;PRKAR2A;HTR2B;PDE2A;
GO:0009897	364	31	18.4455	1.68063	0.00548355	0.0479099	cellular_component:external_side_of_plasma_membrane	IL7R;ENG;IGHD;CD1E;IGHM;FCRL6;MS4A1;CD244;SELP;RTN4RL2;IGHG4;FCGR2B;PDGFRA;CD226;CD8A;LIFR;P2RY12;ITGA6;CXCR6;IGHA2;CD69;CX3CR1;CXCL12;BCAM;TFRC;STAB2;IGHA1;NCAM1;CD3E;VTCN1;CD1C;
GO:0007049	248	23	12.543	1.83369	0.00552378	0.0480949	biological_process:cell_cycle	PDCD2L;CABLES2;CHEK1;STOX1;MKI67;CHAF1A;UHRF1;CDCA2;NSMCE2;HELLS;FANCI;OIP5;NCAPG2;CDCA3;MAPK6;FSD1;ERCC6L;TP53BP2;SPC24;RPS6KA3;LIN9;PYHIN1;HJURP;
GO:0003674	759	23	36.5332	0.629565	0.00554294	0.048096	molecular_function:molecular_function	TSPAN32;NXPH4;EPB41L4A;FXYD6;IGSF3;C1QL1;COG5;TMEM104;SLC6A8;TMEM125;VTCN1;TUBA3E;DISP2;TOMM40L;BOLA3;PMFBP1;WFDC1;GTSE1;NUF2;TIGD5;MSTO1;OSGIN2;HSD17B13;
GO:0009636	65	9	3.29066	2.73502	0.00569939	0.0492841	biological_process:response_to_toxic_substance	SLC7A11;INMT;FOS;ADAMTS13;AQP10;NUPR1;CCL5;BRIP1;GLYAT;
GO:0003690	102	12	0.807467	14.8613	0.00595613	0.0498033	molecular_function:double-stranded_DNA_binding	PPARG;NEIL3;MAPT;PCBP3;MCM10;FEN1;MSH2;RAD51;MND1;PYHIN1;PRKDC;RAD51AP1;
GO:0001921	15	4	0.423671	9.44129	0.0059488	0.0498033	biological_process:positive_regulation_of_receptor_recycling	SNCA;RAMP3;SCRIB;ANXA2;
GO:0000733	8	3	0.232995	12.8758	0.00619336	0.0498033	biological_process:DNA_strand_renaturation	RECQL4;RAD54L;BLM;
GO:0001959	8	3	0.268178	11.1866	0.00619336	0.0498033	biological_process:regulation_of_cytokine-mediated_signaling_pathway	IRAK1;LIFR;IRAK2;
GO:0010700	8	3	0.333073	9.00703	0.00619336	0.0498033	biological_process:negative_regulation_of_norepinephrine_secretion	P2RY12;ADRA2A;ADRA2B;
GO:0050847	8	3	0.346364	8.66141	0.00619336	0.0498033	biological_process:progesterone_receptor_signaling_pathway	PGR;UBR5;NEDD4;
GO:0032526	43	7	1.87642	3.73051	0.00582661	0.0498033	biological_process:response_to_retinoic_acid	BMP6;CYP26A1;LRAT;PPARG;HSD17B2;IGFBP7;DUSP1;
GO:0030071	8	3	0.353792	8.47956	0.00619336	0.0498033	biological_process:regulation_of_mitotic_metaphase/anaphase_transition	CENPE;PLK1;CDC6;
GO:0031298	8	3	0.373339	8.03559	0.00619336	0.0498033	cellular_component:replication_fork_protection_complex	MCM10;GINS4;WDHD1;
GO:0000405	8	3	0.384285	7.80671	0.00619336	0.0498033	molecular_function:bubble_DNA_binding	RECQL4;NEIL3;BLM;
GO:0007188	54	8	2.67308	2.9928	0.00592863	0.0498033	biological_process:adenylate_cyclase-modulating_G_protein-coupled_receptor_signaling_pathway	ADRA2A;CHRM2;PTH1R;RXFP1;GNA14;CRHR2;ADRA2B;GNAZ;
GO:0071773	33	6	1.63516	3.66936	0.00602644	0.0498033	biological_process:cellular_response_to_BMP_stimulus	GDF2;SPINT2;BMP6;SFRP1;SPINT1;COL2A1;
GO:0010273	15	4	0.745455	5.36585	0.0059488	0.0498033	biological_process:detoxification_of_copper_ion	MT1E;MT1X;MT1F;MT2A;
GO:0070233	8	3	0.40344	7.43605	0.00619336	0.0498033	biological_process:negative_regulation_of_T_cell_apoptotic_process	PRKCQ;IL7R;CCL5;
GO:0051087	102	12	5.15881	2.32612	0.00595613	0.0498033	molecular_function:chaperone_binding	GNB5;HYOU1;ALB;TBCE;HSPB6;FICD;TERT;MAPT;BIRC5;CFTR;BAG2;CDC25A;
GO:0085020	8	3	0.404613	7.41449	0.00619336	0.0498033	biological_process:protein_K6-linked_ubiquitination	UBE2S;BRCA1;UBE2T;
GO:0043203	8	3	0.405004	7.40733	0.00619336	0.0498033	cellular_component:axon_hillock	TPX2;CCK;AURKA;
GO:0005952	8	3	0.405395	7.40019	0.00619336	0.0498033	cellular_component:cAMP-dependent_protein_kinase_complex	PRKAR2A;AKAP14;PRKAR2B;
GO:0060732	8	3	0.405395	7.40019	0.00619336	0.0498033	biological_process:positive_regulation_of_inositol_phosphate_biosynthetic_process	SNCA;CD244;PTH1R;
GO:0030282	43	7	2.20211	3.17877	0.00582661	0.0498033	biological_process:bone_mineralization	PTN;GPC3;CLEC3B;PTH1R;TMEM38B;ASPN;PTGS2;
GO:0003689	8	3	0.410086	7.31554	0.00619336	0.0498033	molecular_function:DNA_clamp_loader_activity	RFC3;DSCC1;RFC4;
GO:0006739	8	3	0.410086	7.31554	0.00619336	0.0498033	biological_process:NADP_metabolic_process	FMO2;G6PD;TP53I3;

## Sheet: KEGG pathway
TermID	TermGeneNum	ObservedGeneNum	ExpectedGeneNum	RichFactor	rawP	adjP	TermName	GeneList
hsa04110	124	31	7.03524	4.40639	2.71806e-11	7.31157e-09	Cellular_Processes|Cell_growth_and_death|Cell_cycle	BUB1;CDC25B;MCM3;CDKN2C;CDC6;MCM6;CHEK1;SFN;MCM2;PKMYT1;MCM4;CDC20;E2F5;PTTG1;PLK1;RAD21;CCNB1;DBF4;CDKN2A;CCNE1;BUB1B;MAD2L1;E2F1;PRKDC;CCNA2;TTK;CCNB2;CDC25C;CCNE2;MCM7;CDC25A;
hsa04740	448	4	24.0499	0.166321	4.09634e-09	5.50958e-07	Organismal_Systems|Sensory_system|Olfactory_transduction	OR2B6;PDE2A;PRKG1;PDE1A;
hsa05168	492	8	10.9528	0.730407	3.23888e-07	2.9042e-05	Human_Diseases|Infectious_disease:_viral|Herpes_simplex_virus_1_infection	IRAK1;CCL5;SRPK1;ZNF726;CFP;RHEB;ZNF729;NXF3;
hsa03030	36	11	1.86389	5.90165	9.68093e-06	0.000651043	Genetic_Information_Processing|Replication_and_repair|DNA_replication	RFC3;MCM3;FEN1;MCM6;RNASEH2A;MCM2;RFC4;POLD1;MCM4;POLE2;MCM7;
hsa00830	67	15	1.62791	9.21427	1.67476e-05	0.000901021	Metabolism|Metabolism_of_cofactors_and_vitamins|Retinol_metabolism	CYP1A2;CYP26A1;UGT2B10;CYP2C8;ADH4;UGT2B7;RDH16;RDH5;ADH1C;LRAT;CYP2C9;CYP4A11;ADH1B;RDH8;ADH6;
hsa00100	19	7	0.906373	7.72309	0.00011206	0.00502403	Metabolism|Lipid_metabolism|Steroid_biosynthesis	SQLE;NSDHL;SOAT2;LSS;CYP51A1;FDFT1;DHCR7;
hsa00982	72	14	2.64699	5.28902	0.000163356	0.00568451	Metabolism|Xenobiotics_biodegradation_and_metabolism|Drug_metabolism_-_cytochrome_P450	CYP1A2;GSTA4;FMO2;UGT2B10;CYP2C19;CYP2C8;ADH4;UGT2B7;ADH1C;CYP2C9;ADH1B;CYP2E1;ADH6;GSTM5;
hsa04914	99	17	6.08281	2.79476	0.000169056	0.00568451	Organismal_Systems|Endocrine_system|Progesterone-mediated_oocyte_maturation	MAPK12;HSP90AB1;BUB1;CDC25B;PKMYT1;PLK1;CCNB1;AURKA;RPS6KA3;ADCY5;PGR;MAD2L1;CCNA2;CCNB2;CDC25C;MAPK10;CDC25A;
hsa05204	82	15	5.18433	2.89333	0.000196923	0.00588582	Human_Diseases|Cancer:_overview|Chemical_carcinogenesis	CYP1A2;GSTA4;UGT2B10;CYP2C19;NAT2;CYP2C8;ADH4;UGT2B7;PTGS2;ADH1C;CYP2C9;ADH1B;CYP2E1;ADH6;GSTM5;

## Sheet: Reactome pathway
TermID	TermGeneNum	ObservedGeneNum	ExpectedGeneNum	RichFactor	rawP	adjP	TermName	GeneList
R-HSA-1640170	643	111	37.1516	2.98775	5.60049e-24	4.88923e-21	Cell_Cycle	NCAPH;TK1;NUP155;PRKAR2B;TPX2;CCNB1;SMC2;TUBB2A;CENPE;HIST1H4E;LMNB1;BRCA2;TUBB2B;RFC3;BRCA1;CDC25B;GINS1;HIST2H3A;BRIP1;BIRC5;PLK1;UBE2C;MND1;CCNE1;GINS4;FOXM1;CCNB2;HIST1H2AE;POLE2;MCM7;HIST1H3B;HIST2H4B;CDT1;CHEK1;RRM2;TOP2A;FEN1;E2F1;TUBG1;CDC25C;CCNE2;HIST1H2BL;HSP90AB1;CDC6;HIST1H2BJ;TERT;MCM2;ZWILCH;PKMYT1;MCM4;KIF18A;MYBL2;SMC4;DBF4;CENPO;AURKA;TUBA3E;LIN9;BUB1B;MAD2L1;HJURP;ESCO2;AURKB;M…
R-HSA-69278	538	98	30.9843	3.16289	6.19805e-23	2.70545e-20	Cell_Cycle,_Mitotic	NCAPH;TK1;NUP155;PRKAR2B;TPX2;CCNB1;SMC2;TUBB2A;CENPE;HIST1H4E;LMNB1;TUBB2B;RFC3;CDC25B;GINS1;HIST2H3A;BIRC5;PLK1;UBE2C;CCNE1;GINS4;FOXM1;CCNB2;HIST1H2AE;POLE2;MCM7;HIST1H3B;HIST2H4B;CDT1;RRM2;TOP2A;FEN1;E2F1;TUBG1;CDC25C;CCNE2;HIST1H2BL;HSP90AB1;CDC6;HIST1H2BJ;MCM2;ZWILCH;PKMYT1;MCM4;KIF18A;MYBL2;SMC4;DBF4;CENPO;AURKA;TUBA3E;LIN9;BUB1B;MAD2L1;ESCO2;AURKB;MCM3;HIST1H4I;CENPL;HMMR;NCAPG2;HIST1H4H;…
R-HSA-69620	293	60	14.135	4.24478	9.57665e-17	2.78681e-14	Cell_Cycle_Checkpoints	AURKB;MCM3;HIST1H4I;CLSPN;CCNB1;CENPL;CENPE;BLM;HIST1H4E;RFC3;BRCA1;EXO1;HIST1H4H;MCM6;CENPI;BRIP1;ERCC6L;KIF2C;BIRC5;PLK1;MCM10;CENPK;UBE2C;CCNE1;CCNB2;MCM7;CENPA;HIST2H4B;CHEK1;SFN;CDC20;ZWINT;CDKN2A;H2AFX;RFC4;CCNA2;CDC25C;CCNE2;GTSE1;HIST1H2BL;MCM8;BUB1;NUF2;CDC6;HIST1H2BJ;MCM2;ZWILCH;PKMYT1;MCM4;KIF18A;CENPM;DBF4;CENPO;SPC24;CENPF;INCENP;BUB1B;MAD2L1;CDC25A;CDCA8;
R-HSA-2500257	126	31	7.38613	4.19706	2.28193e-11	4.9803e-09	Resolution_of_Sister_Chromatid_Cohesion	BUB1;CENPA;AURKB;NUF2;CENPI;ZWILCH;KIF18A;CDC20;ERCC6L;KIF2C;BIRC5;CENPM;ZWINT;PLK1;CDCA5;RAD21;CCNB1;CENPO;TUBA3E;SPC24;CENPF;INCENP;CENPK;CENPL;TUBB2A;CENPE;BUB1B;MAD2L1;CCNB2;TUBB2B;CDCA8;
R-HSA-68877	200	38	12.1728	3.12172	4.94301e-10	8.63049e-08	Mitotic_Prometaphase	CENPA;AURKB;NCAPH;PRKAR2B;CDC20;ZWINT;CCNB1;SMC2;CENPL;TUBB2A;CENPE;PLK4;TUBG1;TUBB2B;BUB1;NUF2;CENPI;ZWILCH;KIF18A;NEK2;SMC4;ERCC6L;KIF2C;CENPM;BIRC5;CDCA5;PLK1;RAD21;CENPO;TUBA3E;SPC24;CENPF;INCENP;CENPK;BUB1B;MAD2L1;CCNB2;CDCA8;
R-HSA-176187	37	15	2.31077	6.49134	1.89384e-09	2.75554e-07	Activation_of_ATR_in_response_to_replication_stress	RFC3;DBF4;MCM10;MCM3;CDC6;MCM6;CHEK1;MCM2;RFC4;CLSPN;MCM4;CDC25C;MCM7;CDC25A;MCM8;
R-HSA-141424	96	24	5.94166	4.03927	2.98542e-09	3.25784e-07	Amplification_of_signal_from_the_kinetochores	BUB1;CENPA;AURKB;NUF2;CENPI;ZWILCH;KIF18A;CDC20;ERCC6L;KIF2C;BIRC5;CENPM;ZWINT;PLK1;CENPO;SPC24;CENPF;INCENP;CENPK;CENPL;CENPE;BUB1B;MAD2L1;CDCA8;
R-HSA-141444	96	24	5.94166	4.03927	2.98542e-09	3.25784e-07	Amplification__of_signal_from_unattached__kinetochores_via_a_MAD2__inhibitory_signal	BUB1;CENPA;AURKB;NUF2;CENPI;ZWILCH;KIF18A;CDC20;ERCC6L;KIF2C;BIRC5;CENPM;ZWINT;PLK1;CENPO;SPC24;CENPF;INCENP;CENPK;CENPL;CENPE;BUB1B;MAD2L1;CDCA8;
R-HSA-156711	16	10	0.529544	18.8842	4.80351e-09	4.65941e-07	Polo-like_kinase_mediated_events	PLK1;CCNB1;FOXM1;PKMYT1;CENPF;CCNB2;MYBL2;CDC25C;CDC25A;LIN9;
R-HSA-68886	395	56	23.0441	2.43012	7.08569e-09	6.18581e-07	M_Phase	AURKB;NCAPH;HIST1H4I;NUP155;PRKAR2B;CCNB1;SMC2;CENPL;TUBB2A;CENPE;HIST1H4E;LMNB1;TUBB2B;NCAPG2;HIST1H4H;HIST2H3A;CENPI;ERCC6L;KIF2C;BIRC5;KIF20A;PLK1;RAD21;CENPK;UBE2C;NUP205;CCNB2;HIST1H2AE;CENPA;HIST1H3B;HIST2H4B;CDC20;ZWINT;PLK4;H2AFX;TUBG1;HIST1H2BL;BUB1;NUF2;HIST1H2BJ;ZWILCH;KIF18A;PTTG1;NEK2;SMC4;CENPM;CDCA5;CENPO;TUBA3E;SPC24;CENPF;INCENP;BUB1B;MAD2L1;KIF23;CDCA8;
R-HSA-195258	327	49	13.9409	3.51484	8.17446e-09	6.48755e-07	RHO_GTPase_Effectors	AURKB;IQGAP3;HIST1H4I;DIAPH3;PPP1R14A;CENPL;CIT;TUBB2A;CENPE;HIST1H4E;TUBB2B;NCOA2;HIST1H4H;HIST2H3A;CENPI;MYH11;ERCC6L;KIF2C;BIRC5;PLK1;CENPK;HIST1H2AE;PRC1;CENPA;HIST1H3B;HIST2H4B;SFN;CDC20;ZWINT;H2AFX;S100A8;CDC25C;HIST1H2BL;BUB1;NUF2;HIST1H2BJ;ZWILCH;KIF18A;CENPM;CFTR;CENPO;TUBA3E;SPC24;CENPF;INCENP;KIF14;BUB1B;MAD2L1;CDCA8;
R-HSA-69618	112	25	6.82723	3.66181	1.70185e-08	1.2381e-06	Mitotic_Spindle_Checkpoint	BUB1;CENPA;AURKB;NUF2;CENPI;ZWILCH;KIF18A;CDC20;ERCC6L;KIF2C;BIRC5;CENPM;ZWINT;PLK1;CENPO;SPC24;CENPF;INCENP;CENPK;UBE2C;CENPL;CENPE;BUB1B;MAD2L1;CDCA8;
R-HSA-5663220	140	28	8.71728	3.21201	3.07743e-08	2.06661e-06	RHO_GTPases_Activate_Formins	CENPA;AURKB;DIAPH3;CDC20;ZWINT;CENPL;TUBB2A;CENPE;TUBB2B;BUB1;NUF2;CENPI;ZWILCH;KIF18A;ERCC6L;KIF2C;CENPM;BIRC5;PLK1;CENPO;SPC24;TUBA3E;CENPF;INCENP;CENPK;BUB1B;MAD2L1;CDCA8;
R-HSA-69481	168	31	1.93194	16.0461	4.07942e-08	2.54381e-06	G2/M_Checkpoints	MCM3;HIST2H4B;HIST1H4I;CHEK1;SFN;CLSPN;CCNB1;BLM;HIST1H4E;RFC4;H2AFX;GTSE1;CDC25C;HIST1H2BL;MCM8;RFC3;BRCA1;EXO1;HIST1H4H;CDC6;MCM6;HIST1H2BJ;MCM2;PKMYT1;MCM4;BRIP1;DBF4;MCM10;CCNB2;MCM7;CDC25A;
R-HSA-176974	12	8	0.645101	12.4012	8.78896e-08	5.11517e-06	Unwinding_of_DNA	GINS1;MCM3;GINS4;MCM2;MCM7;MCM6;MCM8;MCM4;
R-HSA-69190	32	12	1.94764	6.16129	2.2622e-07	1.23431e-05	DNA_strand_elongation	RFC3;GINS4;MCM2;RFC4;POLD1;MCM4;GINS1;MCM3;FEN1;MCM6;MCM7;MCM8;
R-HSA-68962	33	12	2.04245	5.87531	3.35461e-07	1.72269e-05	Activation_of_the_pre-replicative_complex	MCM2;DBF4;MCM10;MCM4;GMNN;MCM3;CDT1;CDC6;POLE2;MCM6;MCM7;MCM8;
R-HSA-453279	149	27	9.09658	2.96815	4.47743e-07	2.17155e-05	Mitotic_G1-G1/S_phases	TYMS;MCM3;CDT1;TK1;E2F5;RRM2;CCNB1;CDKN2A;TOP2A;E2F1;CCNA2;CCNE2;MCM8;CDKN2C;CDC6;MCM6;MCM2;MCM4;GMNN;MYBL2;DBF4;MCM10;LIN9;CCNE1;POLE2;MCM7;CDC25A;
R-HSA-2467813	190	31	3.14417	9.85953	7.15487e-07	3.28747e-05	Separation_of_Sister_Chromatids	CENPA;AURKB;CDC20;ZWINT;CENPL;TUBB2A;CENPE;TUBB2B;BUB1;NUF2;CENPI;ZWILCH;KIF18A;PTTG1;ERCC6L;KIF2C;CENPM;BIRC5;CDCA5;PLK1;RAD21;CENPO;TUBA3E;SPC24;CENPF;INCENP;CENPK;UBE2C;BUB1B;MAD2L1;CDCA8;
R-HSA-2426168	42	13	1.01702	12.7825	9.23741e-07	3.38706e-05	Activation_of_gene_expression_by_SREBF_(SREBP)	SQLE;HMGCR;SREBF2;NCOA2;LSS;FDPS;ACACA;CYP51A1;FDFT1;IDI1;HMGCS1;FASN;DHCR7;
R-HSA-68882	201	32	11.2565	2.84281	8.31829e-07	3.38706e-05	Mitotic_Anaphase	CENPA;AURKB;CDC20;ZWINT;CENPL;TUBB2A;CENPE;LMNB1;TUBB2B;BUB1;NUF2;CENPI;ZWILCH;KIF18A;PTTG1;ERCC6L;KIF2C;BIRC5;CENPM;CDCA5;PLK1;RAD21;CENPO;TUBA3E;SPC24;CENPF;INCENP;CENPK;UBE2C;BUB1B;MAD2L1;CDCA8;
R-HSA-73886	110	22	6.35565	3.46149	9.27573e-07	3.38706e-05	Chromosome_Maintenance	RFC3;CENPA;HIST1H4H;HIST2H4B;HIST1H4I;HIST1H2BJ;CENPI;TERT;CENPM;CENPO;FEN1;CENPK;CENPL;HIST1H4E;RFC4;H2AFX;OIP5;POLD1;HIST1H2AE;POLE2;HJURP;HIST1H2BL;
R-HSA-2555396	202	32	12.3134	2.5988	9.31149e-07	3.38706e-05	Mitotic_Metaphase_and_Anaphase	CENPA;AURKB;CDC20;ZWINT;CENPL;TUBB2A;CENPE;LMNB1;TUBB2B;BUB1;NUF2;CENPI;ZWILCH;KIF18A;PTTG1;ERCC6L;KIF2C;BIRC5;CENPM;CDCA5;PLK1;RAD21;CENPO;TUBA3E;SPC24;CENPF;INCENP;CENPK;UBE2C;BUB1B;MAD2L1;CDCA8;
R-HSA-8953854	675	15	42.0928	0.356355	9.28571e-07	3.38706e-05	Metabolism_of_RNA	NUP155;IGF2BP3;POLR2K;PPIL1;BOP1;PUS7;SMG5;RRP9;WDR12;POP1;TRMT12;LSM1;NUP205;XPOT;IGF2BP1;
R-HSA-191273	25	10	1.55899	6.41439	1.17018e-06	4.08628e-05	Cholesterol_biosynthesis	SQLE;HMGCR;NSDHL;LSS;FDPS;CYP51A1;FDFT1;IDI1;HMGCS1;DHCR7;
R-HSA-69242	161	27	8.17343	3.30339	2.16368e-06	7.26498e-05	S_Phase	ESCO2;MCM3;CDT1;E2F5;FEN1;E2F1;RFC4;CCNA2;CCNE2;MCM8;RFC3;CDC25B;GINS1;CDC6;MCM6;MCM2;MCM4;CDCA5;RAD21;UBE2C;LIN9;CCNE1;GINS4;POLD1;POLE2;MCM7;CDC25A;
R-HSA-1538133	27	10	1.57012	6.36894	2.69363e-06	8.7094e-05	G0_and_Early_G1	CCNE1;E2F1;TOP2A;CCNA2;MYBL2;E2F5;CCNE2;CDC6;CDC25A;LIN9;
R-HSA-69306	127	23	7.6466	3.00787	3.20799e-06	0.000100021	DNA_Replication	RFC3;GINS1;MCM3;CDT1;CDC6;MCM6;MCM2;MCM4;GMNN;DBF4;MCM10;FEN1;UBE2C;CCNE1;GINS4;E2F1;RFC4;CCNA2;POLD1;CCNE2;POLE2;MCM7;MCM8;
R-HSA-194315	455	54	14.8037	3.64775	4.00663e-06	0.000120613	Signaling_by_Rho_GTPases	AURKB;IQGAP3;HIST1H4I;DIAPH3;ARHGAP11A;PPP1R14A;DEPDC1B;CIT;CENPL;TUBB2A;CENPE;HIST1H4E;TUBB2B;NCOA2;HIST1H4H;HIST2H3A;CENPI;MYH11;ERCC6L;KIF2C;BIRC5;PLK1;CENPK;HIST1H2AE;PRC1;CENPA;HIST1H3B;HIST2H4B;SFN;CDC20;ZWINT;H2AFX;S100A8;CDC25C;HIST1H2BL;BUB1;NUF2;HIST1H2BJ;ZWILCH;KIF18A;ARHGAP11B;CENPM;CFTR;CENPO;TUBA3E;SPC24;CENPF;INCENP;KIF14;BUB1B;MAD2L1;RAC3;ECT2;CDCA8;
R-HSA-69206	131	23	3.44157	6.683	5.53217e-06	0.000160986	G1/S_Transition	TYMS;MCM3;CDT1;TK1;E2F5;RRM2;CCNB1;E2F1;CCNA2;CCNE2;MCM8;CDC6;MCM6;MCM2;MCM4;GMNN;DBF4;MCM10;LIN9;CCNE1;POLE2;MCM7;CDC25A;
R-HSA-6804116	14	7	0.814136	8.59807	8.37362e-06	0.000235812	TP53_Regulates_Transcription_of_Genes_Involved_in_G1_Cell_Cycle_Arrest	CCNE1;E2F7;CCNE2;E2F1;ARID3A;E2F8;CCNA2;
R-HSA-606279	74	16	4.51084	3.54701	9.97699e-06	0.000263937	Deposition_of_new_CENPA-containing_nucleosomes_at_the_centromere	CENPA;HIST1H4H;HIST2H4B;HIST1H4I;HIST1H2BJ;CENPI;CENPM;CENPO;CENPK;CENPL;HIST1H4E;H2AFX;OIP5;HIST1H2AE;HIST1H2BL;HJURP;
R-HSA-774815	74	16	4.62154	3.46205	9.97699e-06	0.000263937	Nucleosome_assembly	CENPA;HIST1H4H;HIST2H4B;HIST1H4I;HIST1H2BJ;CENPI;CENPM;CENPO;CENPK;CENPL;HIST1H4E;H2AFX;OIP5;HIST1H2AE;HIST1H2BL;HJURP;
R-HSA-69273	25	9	1.24112	7.25153	1.13007e-05	0.000287258	Cyclin_A/B1/B2_associated_events_during_G2/M_transition	PLK1;CCNB1;FOXM1;CDC25B;CCNA2;PKMYT1;CCNB2;CDC25C;CDC25A;
R-HSA-983189	59	14	3.6351	3.85134	1.15166e-05	0.000287258	Kinesins	KIF20A;KIF19;TUBA3E;KIF4B;TUBB2A;CENPE;KIF11;KIF4A;KIF18A;KIF23;TUBB2B;KIF15;KIF18B;KIF2C;
R-HSA-5693538	138	23	8.41212	2.73415	1.35091e-05	0.000327595	Homology_Directed_Repair	HIST2H4B;HIST1H4I;CHEK1;CLSPN;FEN1;RAD51;BLM;HIST1H4E;RFC4;H2AFX;BRCA2;CCNA2;HIST1H2BL;RFC3;BRCA1;POLQ;EXO1;HIST1H4H;HIST1H2BJ;BRIP1;POLD1;POLE2;RAD51AP1;
R-HSA-1655829	55	13	3.34751	3.88348	2.4697e-05	0.000582715	Regulation_of_cholesterol_biosynthesis_by_SREBP_(SREBF)	SQLE;HMGCR;SREBF2;NCOA2;LSS;FDPS;ACACA;CYP51A1;FDFT1;IDI1;HMGCS1;FASN;DHCR7;
R-HSA-1474244	301	38	18.5452	2.04905	2.94399e-05	0.000676343	Extracellular_matrix_organization	CAPN6;COL5A3;LAMA2;LUM;MMP7;P4HA2;MFAP4;SPOCK3;PTPRS;LAMC2;ITGA9;ITGAD;LRP4;LTBP4;COL4A4;TIMP2;ITGA6;COL15A1;FMOD;LAMA4;DCN;COL8A2;ITGB8;EMILIN1;COL2A1;ADAMTS9;COL25A1;COL14A1;PCOLCE2;PLOD3;NCAM1;BGN;ADAMTS2;BMP10;FBLN5;EFEMP1;ASPN;KLKB1;
R-HSA-69205	28	9	1.61257	5.58117	3.22445e-05	0.000721782	G1/S-Specific_Transcription	CCNE1;RRM2;E2F1;TYMS;E2F5;CDT1;CDC6;TK1;LIN9;
R-HSA-2299718	74	15	4.55927	3.29	4.22507e-05	0.000922122	Condensation_of_Prophase_Chromosomes	HIST1H4H;HIST1H3B;HIST2H4B;HIST1H4I;HIST1H2BJ;HIST2H3A;SMC4;PLK1;CCNB1;SMC2;HIST1H4E;H2AFX;HIST1H2AE;NCAPG2;HIST1H2BL;
R-HSA-5693532	166	25	10.1344	2.46684	5.53259e-05	0.00117804	DNA_Double-Strand_Break_Repair	HIST2H4B;HIST1H4I;CHEK1;CLSPN;FEN1;RAD51;BLM;HIST1H4E;RFC4;BRCA2;H2AFX;CCNA2;HIST1H2BL;RFC3;BRCA1;POLQ;EXO1;HIST1H4H;HIST1H2BJ;KPNA2;BRIP1;POLD1;PRKDC;POLE2;RAD51AP1;
R-HSA-5693567	132	21	8.02169	2.6179	6.44678e-05	0.00134001	HDR_through_Homologous_Recombination_(HRR)_or_Single_Strand_Annealing_(SSA)	HIST2H4B;HIST1H4I;CHEK1;CLSPN;RAD51;BLM;HIST1H4E;RFC4;H2AFX;BRCA2;CCNA2;HIST1H2BL;RFC3;BRCA1;EXO1;HIST1H4H;HIST1H2BJ;BRIP1;POLD1;POLE2;RAD51AP1;
R-HSA-69473	95	17	5.69325	2.98599	7.1104e-05	0.00144358	G2/M_DNA_damage_checkpoint	RFC3;BRCA1;HIST1H4H;EXO1;HIST2H4B;HIST1H4I;CHEK1;HIST1H2BJ;SFN;BRIP1;CCNB1;BLM;HIST1H4E;RFC4;H2AFX;CDC25C;HIST1H2BL;
R-HSA-211945	106	18	6.05516	2.97267	8.95733e-05	0.00177722	Phase_I_-_Functionalization_of_compounds	CYP1A2;HSP90AB1;NCOA2;FMO2;CYP26A1;CYP2C19;CYP2C8;ADH4;CYP39A1;CYP51A1;ADH1C;PTGIS;CYP2C9;CYP4A11;ADH1B;SMOX;CYP2E1;ADH6;
R-HSA-2142816	9	5	0.546933	9.14189	9.55144e-05	0.00185298	Synthesis_of_(16-20)-hydroxyeicosatetraenoic_acids_(HETE)	CYP1A2;CYP2C9;CYP2C8;CYP4A11;CYP2C19;
R-HSA-69239	119	19	7.33181	2.59145	0.000135301	0.00256779	Synthesis_of_DNA	RFC3;GINS1;MCM3;CDT1;CDC6;MCM6;MCM2;MCM4;FEN1;UBE2C;CCNE1;GINS4;RFC4;CCNA2;POLD1;CCNE2;POLE2;MCM7;MCM8;
R-HSA-6791312	49	11	2.44175	4.50496	0.000170316	0.00316353	TP53_Regulates_Transcription_of_Cell_Cycle_Genes	E2F7;CCNB1;AURKA;E2F8;SFN;CCNE1;E2F1;ARID3A;CCNA2;CDC25C;CCNE2;
R-HSA-6806942	6	4	0.35172	11.3727	0.000204378	0.00356843	MET_Receptor_Activation	SPINT2;SPINT1;HGF;HGFAC;
R-HSA-9027307	6	4	0.365183	10.9534	0.000204378	0.00356843	Biosynthesis_of_maresin-like_SPMs	CYP1A2;CYP2E1;CYP2C9;CYP2C8;
R-HSA-5693579	42	10	2.59948	3.84693	0.000199967	0.00356843	Homologous_DNA_Pairing_and_Strand_Exchange	RFC3;BRCA1;EXO1;RAD51;CHEK1;BLM;BRCA2;RFC4;BRIP1;RAD51AP1;
R-HSA-3000178	76	14	4.74645	2.94957	0.000221798	0.00379665	ECM_proteoglycans	BGN;FMOD;LAMA4;DCN;COL5A3;LAMA2;LUM;COL2A1;LRP4;COL4A4;PTPRS;ASPN;ITGA9;NCAM1;
R-HSA-912446	86	15	5.24233	2.86132	0.000251004	0.00421397	Meiotic_recombination	BRCA1;HIST1H4H;HIST1H3B;HIST2H4B;HIST1H4I;HIST1H2BJ;HIST2H3A;RAD51;MND1;BLM;HIST1H4E;H2AFX;BRCA2;HIST1H2AE;HIST1H2BL;
R-HSA-2514853	11	5	0.685957	7.28909	0.00031519	0.00519171	Condensation_of_Prometaphase_Chromosomes	NCAPH;CCNB2;CCNB1;SMC2;SMC4;
R-HSA-418594	407	44	21.6133	2.03578	0.00033602	0.00543233	G_alpha_(i)_signalling_events	NPY5R;GNB5;CCL21;P2RY13;PRKAR2B;CCL5;CCL23;GPSM2;LPL;PRKCQ;BCO2;GPC3;PLCB1;KPNA2;ADRA2B;GNAZ;OPN3;CCL19;CXCL2;GNG4;CCL25;PRKAR2A;P2RY12;GABBR2;CXCR6;NPY1R;AKR1C3;NPW;RDH16;CX3CR1;CXCL12;ADRA2A;RGS4;LRAT;ADCY5;PPBP;APLN;PDE1A;CAMK4;RDH5;CHRM2;RDH8;LRP12;HTR1D;
R-HSA-5693607	98	16	6.12042	2.6142	0.000346087	0.00549335	Processing_of_DNA_double-strand_break_ends	RFC3;BRCA1;HIST1H4H;EXO1;HIST2H4B;HIST1H4I;CHEK1;HIST1H2BJ;CLSPN;BRIP1;BLM;HIST1H4E;RFC4;H2AFX;CCNA2;HIST1H2BL;
R-HSA-9006931	266	32	16.1152	1.98571	0.00042206	0.00657962	Signaling_by_Nuclear_Receptors	GNB5;CYP26A1;HIST1H4I;MMP7;HIST1H4E;NCOA2;HIST1H4H;HIST2H3A;KPNA2;RAD21;POLR2K;GNG4;ADH1C;HIST1H2AE;ESR1;AKR1C3;HIST1H3B;FOS;HIST2H4B;DLAT;RDH16;CXCL12;H2AFX;HIST1H2BL;HSP90AB1;HIST1H2BJ;ADH4;TGFA;NRAS;RDH5;PGR;UHMK1;
R-HSA-2559582	110	17	6.85957	2.47829	0.000445349	0.00682088	Senescence-Associated_Secretory_Phenotype_(SASP)	HIST1H4H;HIST1H3B;FOS;HIST2H4B;CDKN2C;HIST1H4I;HIST1H2BJ;HIST2H3A;CDKN2A;RPS6KA3;UBE2C;HIST1H4E;H2AFX;CCNA2;HIST1H2AE;HIST1H2BL;IGFBP7;
R-HSA-8957322	150	21	9.28384	2.26199	0.000462862	0.00696687	Metabolism_of_steroids	HMGCR;AKR1C3;ALB;HSD17B2;CYP39A1;AKR1D1;IDI1;DHCR7;SREBF2;FASN;NCOA2;FDPS;ACACA;CYP51A1;FDFT1;SQLE;CH25H;NSDHL;LSS;PTGIS;HMGCS1;
R-HSA-157579	82	14	3.90987	3.58068	0.000501517	0.00742075	Telomere_Maintenance	RFC3;HIST1H4H;HIST2H4B;HIST1H4I;HIST1H2BJ;TERT;FEN1;HIST1H4E;RFC4;H2AFX;POLD1;HIST1H2AE;POLE2;HIST1H2BL;
R-HSA-5693616	39	9	1.80488	4.98648	0.00053267	0.00762727	Presynaptic_phase_of_homologous_DNA_pairing_and_strand_exchange	RFC3;BRCA1;EXO1;RAD51;CHEK1;BLM;BRCA2;RFC4;BRIP1;
R-HSA-73884	92	15	5.69409	2.63431	0.000532948	0.00762727	Base_Excision_Repair	RFC3;HIST1H4H;HIST2H4B;HIST1H4I;NEIL3;HIST1H2BJ;OGG1;FEN1;HIST1H4E;RFC4;H2AFX;POLD1;HIST1H2AE;POLE2;HIST1H2BL;
R-HSA-5693554	26	7	0.777861	8.99904	0.000829563	0.0101672	Resolution_of_D-loop_Structures_through_Synthesis-Dependent_Strand_Annealing_(SDSA)	BRCA1;BRCA2;EXO1;BRIP1;RAD51;RAD51AP1;BLM;
R-HSA-73894	335	37	11.4945	3.21894	0.000755302	0.0101672	DNA_Repair	HIST1H4I;CLSPN;DTL;FANCA;RAD51;BLM;HIST1H4E;BRCA2;RFC3;BRCA1;HIST1H4H;EXO1;KPNA2;BRIP1;POLR2K;PRKDC;POLD1;HIST1H2AE;POLE2;HIST2H4B;CHEK1;NEIL3;FEN1;RAD18;FANCI;RFC4;H2AFX;CCNA2;HIST1H2BL;POLQ;HIST1H2BJ;FANCB;UBE2T;OGG1;MSH2;PMS2;RAD51AP1;
R-HSA-3656244	8	4	0.407629	9.81284	0.000861824	0.0101672	Defective_B4GALT1_causes_B4GALT1-CDG_(CDG-2d)	FMOD;PRELP;OMD;LUM;
R-HSA-2559583	195	25	10.9569	2.28167	0.000780579	0.0101672	Cellular_Senescence	HIST1H3B;FOS;HIST2H4B;HIST1H4I;ID1;CDKN2A;HMGA1;HIST1H4E;LMNB1;E2F1;H2AFX;CCNA2;CCNE2;MAPK10;HIST1H2BL;IGFBP7;HIST1H4H;CDKN2C;HIST1H2BJ;HIST2H3A;RPS6KA3;UBE2C;CCNE1;EZH2;HIST1H2AE;
R-HSA-3656243	8	4	0.465221	8.59806	0.000861824	0.0101672	Defective_ST3GAL3_causes_MCT12_and_EIEE15	FMOD;PRELP;OMD;LUM;
R-HSA-5625740	95	15	5.52449	2.71518	0.000754602	0.0101672	RHO_GTPases_activate_PKNs	NCOA2;HIST1H4H;HIST1H3B;HIST2H4B;HIST1H4I;HIST1H2BJ;SFN;HIST2H3A;PPP1R14A;MYH11;HIST1H4E;H2AFX;HIST1H2AE;CDC25C;HIST1H2BL;
R-HSA-72172	191	2	11.1964	0.178628	0.000731038	0.0101672	mRNA_Splicing	POLR2K;PPIL1;
R-HSA-453274	198	25	11.9215	2.09706	0.000853712	0.0101672	Mitotic_G2-G2/M_phases	PRKAR2B;TPX2;CCNB1;TUBB2A;PLK4;E2F1;HMMR;CCNA2;TUBG1;CDC25C;GTSE1;TUBB2B;HSP90AB1;CDC25B;PKMYT1;MYBL2;NEK2;PLK1;AURKA;TUBA3E;CENPF;LIN9;FOXM1;CCNB2;CDC25A;
R-HSA-3656225	8	4	0.486911	8.21505	0.000861824	0.0101672	Defective_CHST6_causes_MCDC1	FMOD;PRELP;OMD;LUM;
R-HSA-1362277	19	6	1.15997	5.17256	0.000779588	0.0101672	Transcription_of_E2F_targets_under_negative_control_by_DREAM_complex	E2F1;TOP2A;E2F5;CDC6;LIN9;CDC25A;
R-HSA-2142670	8	4	0.495138	8.07856	0.000861824	0.0101672	Synthesis_of_epoxy_(EET)_and_dihydroxyeicosatrienoic_acids_(DHET)	CYP1A2;CYP2C9;CYP2C8;CYP2C19;
R-HSA-5685942	67	12	4.14678	2.89381	0.000800012	0.0101672	HDR_through_Homologous_Recombination_(HRR)	RFC3;BRCA1;EXO1;CHEK1;BRIP1;RAD51;BLM;BRCA2;RFC4;POLD1;POLE2;RAD51AP1;
R-HSA-9018682	8	4	0.498878	8.01799	0.000861824	0.0101672	Biosynthesis_of_maresins	CYP1A2;CYP2C8;CYP2E1;CYP2C9;
R-HSA-6805567	214	3	12.3646	0.242628	0.000917218	0.0106764	Keratinization	KRT19;TCHH;PRSS8;
R-HSA-2173782	42	9	2.54058	3.5425	0.000947448	0.0108832	Binding_and_Uptake_of_Ligands_by_Scavenger_Receptors	SCARB1;HYOU1;ALB;HBB;MARCO;STAB2;HBA2;SCARA5;HBA1;
R-HSA-983231	168	22	10.2408	2.14826	0.000979249	0.0111024	Factors_involved_in_megakaryocyte_development_and_platelet_production	KIF19;HIST1H3B;CABLES2;KIF11;ZFPM2;PRKAR2B;KIF18B;EHD3;TUBB2A;CENPE;KIF4A;TUBB2B;HIST2H3A;KIF18A;KIF15;KIF2C;KIF20A;TUBA3E;KIF4B;PRKAR2A;HBB;KIF23;
R-HSA-72163	183	2	3.81535	0.524198	0.00104042	0.0116448	mRNA_Splicing_-_Major_Pathway	POLR2K;PPIL1;
R-HSA-72203	244	4	7.29992	0.547951	0.00110236	0.0121817	Processing_of_Capped_Intron-Containing_Pre-mRNA	NUP155;POLR2K;PPIL1;NUP205;
R-HSA-72766	291	6	16.9768	0.353423	0.00124123	0.013545	Translation	TARS;MRPL13;MARS2;MRPL48;GARS;DARS2;
R-HSA-2559586	80	13	0.456245	28.4935	0.00126898	0.0136768	DNA_Damage/Telomere_Stress_Induced_Senescence	HIST1H4H;HIST2H4B;HIST1H4I;HIST1H2BJ;HMGA1;CCNE1;HIST1H4E;LMNB1;H2AFX;CCNA2;HIST1H2AE;CCNE2;HIST1H2BL;
R-HSA-1474290	90	14	5.54506	2.52477	0.0012996	0.013836	Collagen_formation	COL8A2;COL5A3;ADAMTS2;MMP7;COL2A1;P4HA2;COL4A4;COL25A1;COL14A1;ITGA6;PCOLCE2;COL15A1;LAMC2;PLOD3;
R-HSA-68875	142	19	8.78871	2.16187	0.00140506	0.0147785	Mitotic_Prophase	HIST1H3B;HIST2H4B;HIST1H4I;NUP155;CCNB1;SMC2;HIST1H4E;LMNB1;H2AFX;NCAPG2;HIST1H2BL;HIST1H4H;HIST1H2BJ;HIST2H3A;SMC4;PLK1;NUP205;CCNB2;HIST1H2AE;
R-HSA-69275	196	24	11.966	2.00569	0.00145985	0.015172	G2/M_Transition	PRKAR2B;TPX2;CCNB1;TUBB2A;PLK4;HMMR;CCNA2;TUBG1;CDC25C;GTSE1;TUBB2B;HSP90AB1;CDC25B;PKMYT1;MYBL2;NEK2;PLK1;AURKA;TUBA3E;CENPF;LIN9;FOXM1;CCNB2;CDC25A;
R-HSA-1500620	118	17	7.19297	2.36342	0.001486	0.0152621	Meiosis	BRCA1;HIST1H4H;HIST1H3B;HIST2H4B;HIST1H4I;HIST1H2BJ;HIST2H3A;RAD21;RAD51;MND1;BLM;HIST1H4E;LMNB1;H2AFX;BRCA2;HIST1H2AE;HIST1H2BL;
R-HSA-9018519	150	20	6.38089	3.13436	0.00168408	0.0170954	Estrogen-dependent_gene_expression	HIST1H3B;FOS;HIST2H4B;HIST1H4I;CXCL12;HIST1H4E;H2AFX;HIST1H2BL;HSP90AB1;NCOA2;HIST1H4H;HIST1H2BJ;HIST2H3A;KPNA2;TGFA;RAD21;POLR2K;PGR;HIST1H2AE;ESR1;
R-HSA-5365859	22	6	1.37191	4.37345	0.0018253	0.018316	RA_biosynthesis_pathway	ADH4;AKR1C3;RDH16;RDH5;ADH1C;CYP26A1;
R-HSA-72312	205	3	11.8446	0.25328	0.0018662	0.0183854	rRNA_processing	BOP1;RRP9;WDR12;
R-HSA-3700989	365	38	21.3963	1.77601	0.00187434	0.0183854	Transcriptional_Regulation_by_TP53	AURKB;E2F8;TPX2;CCNB1;BLM;RFC3;BRCA1;EXO1;TAF9;BRIP1;BIRC5;RRAGD;POLR2K;CCNE1;IGFBP3;FOS;CHEK1;SFN;GPX2;ARID3A;RHEB;G6PD;CDKN2A;TAF2;FANCI;E2F1;RFC4;CCNA2;TXNRD1;CDC25C;CCNE2;E2F7;TP73;TP53BP2;AURKA;MSH2;TP53I3;PMS2;
R-HSA-5334118	65	11	3.45176	3.18678	0.00210619	0.020263	DNA_methylation	HIST1H4H;HIST1H3B;HIST2H4B;HIST1H4I;HIST1H2BJ;HIST2H3A;HIST1H4E;H2AFX;HIST1H2AE;HIST1H2BL;UHRF1;
R-HSA-73927	56	10	3.33508	2.99843	0.00219505	0.020263	Depurination	HIST1H4H;OGG1;HIST2H4B;HIST1H4I;NEIL3;HIST1H2BJ;HIST1H4E;H2AFX;HIST1H2AE;HIST1H2BL;
R-HSA-110330	56	10	3.39267	2.94753	0.00219505	0.020263	Recognition_and_association_of_DNA_glycosylase_with_site_containing_an_affected_purine	HIST1H4H;OGG1;HIST2H4B;HIST1H4I;NEIL3;HIST1H2BJ;HIST1H4E;H2AFX;HIST1H2AE;HIST1H2BL;
R-HSA-110331	56	10	3.45026	2.89833	0.00219505	0.020263	Cleavage_of_the_damaged_purine	HIST1H4H;OGG1;HIST2H4B;HIST1H4I;NEIL3;HIST1H2BJ;HIST1H4E;H2AFX;HIST1H2AE;HIST1H2BL;
R-HSA-69478	5	3	0.309461	9.69427	0.00220502	0.020263	G2/M_DNA_replication_checkpoint	CCNB2;PKMYT1;CCNB1;
R-HSA-9010553	171	2	10.6475	0.187837	0.00213471	0.020263	Regulation_of_expression_of_SLITs_and_ROBOs	LHX2;ROBO1;
R-HSA-69002	85	13	5.18932	2.50514	0.00223399	0.0203153	DNA_Replication_Pre-Initiation	MCM3;CDT1;CDC6;MCM6;MCM2;MCM4;GMNN;DBF4;MCM10;E2F1;POLE2;MCM7;MCM8;
R-HSA-1362300	16	5	0.478684	10.4453	0.00229324	0.0206391	Transcription_of_E2F_targets_under_negative_control_by_p107_(RBL1)_and_p130_(RBL2)_in_complex_with_HDAC1	E2F1;CCNA2;MYBL2;E2F5;LIN9;
R-HSA-211897	66	11	4.11574	2.67266	0.00238835	0.0212758	Cytochrome_P450_-_arranged_by_substrate_type	CYP1A2;NCOA2;CYP26A1;CYP2C19;CYP2C8;CYP39A1;CYP51A1;PTGIS;CYP2C9;CYP4A11;CYP2E1;
R-HSA-162582	2713	203	169.436	1.19809	0.00242281	0.0213648	Signal_Transduction	CYP26A1;EDN1;IRAK1;PPP1R14A;OR2B6;MMP7;GPSM2;TRIB3;HIST1H4E;TEK;KPNA2;BIRC5;CCL19;CCNE1;MAPK12;NPW;RHEB;CRHBP;ADRA2A;RGS4;PPBP;HIST1H2BL;NCAM1;HIST1H2BJ;TUBA3E;KIF14;MAD2L1;ATP6V1C1;RDH8;AURKB;HIST1H4I;GDF2;NGFR;NEDD4L;CENPL;TAC3;OPN3;ADH1C;NPY1R;ESR1;RAMP3;ZWINT;PTGIR;NUF2;CNKSR2;BMP10;PDE7B;ECT2;IQGAP3;DIAPH3;COL5A3;CCL23;HTR4;CENPE;AXL;TUBB2B;PTGER2;NTRK2;HIST2H3A;TACC3;GNAZ;CXCL2;THBS4;GPBAR1…
R-HSA-8868773	195	3	10.884	0.275635	0.00256059	0.0219156	rRNA_processing_in_the_nucleus_and_cytosol	BOP1;RRP9;WDR12;
R-HSA-168249	1056	44	61.4091	0.716506	0.0025203	0.0219156	Innate_Immune_System	IRAK1;PELI2;S100P;GZMM;MAPK12;PPBP;MAPK10;NRAS;RIPK2;ATP6V1C1;FCN2;PGLYRP2;MPO;PRKDC;ACLY;VAT1;S100A8;C7;ANXA2;MGAM;GGH;SIGIRR;PTPRN2;IRAK2;TREM2;POLR2K;MUC6;COLEC10;FOS;DEFA1;FCGR3B;HSP90AB1;HBB;CLEC12A;PRKCQ;FCN3;CSTB;TIMP2;CTSA;PLAC8;CFP;CRISPLD2;RPS6KA3;CKAP4;
R-HSA-380108	48	9	2.90352	3.09969	0.00254942	0.0219156	Chemokine_receptors_bind_chemokines	CCL19;CXCL2;CCL21;CCL25;CXCR6;CCL5;PPBP;CX3CR1;CXCL12;
R-HSA-5625886	67	11	3.82105	2.87879	0.00270035	0.0226674	Activated_PKN1_stimulates_transcription_of_AR_(androgen_receptor)_regulated_genes_KLK2_and_KLK3	NCOA2;HIST1H4H;HIST1H3B;HIST2H4B;HIST1H4I;HIST1H2BJ;HIST2H3A;HIST1H4E;H2AFX;HIST1H2AE;HIST1H2BL;
R-HSA-1650814	67	11	4.1781	2.63277	0.00270035	0.0226674	Collagen_biosynthesis_and_modifying_enzymes	COL8A2;COL5A3;ADAMTS2;COL2A1;P4HA2;COL4A4;COL25A1;COL14A1;PCOLCE2;COL15A1;PLOD3;
R-HSA-9018677	17	5	0.855086	5.84736	0.00308375	0.0256392	Biosynthesis_of_DHA-derived_SPMs	CYP1A2;CYP2C8;CYP2E1;CYP2C9;PTGS2;
R-HSA-3560782	41	8	0.862472	9.27566	0.00337312	0.0277805	Diseases_associated_with_glycosaminoglycan_metabolism	CSPG5;BGN;FMOD;GPC3;DCN;PRELP;LUM;OMD;
R-HSA-5661231	11	4	0.238594	16.7649	0.00349281	0.0282335	Metallothioneins_bind_metals	MT1E;MT1F;MT1X;MT2A;
R-HSA-211999	11	4	0.680815	5.87531	0.00349281	0.0282335	CYP2E1_reactions	CYP2C8;CYP2C19;CYP2E1;CYP2C9;
R-HSA-5693568	33	7	1.69381	4.13269	0.00367989	0.0294729	Resolution_of_D-loop_Structures_through_Holliday_Junction_Intermediates	BRCA1;EXO1;RAD51;BLM;BRCA2;BRIP1;RAD51AP1;
R-HSA-9025046	2	2	0.124907	16.0119	0.00389493	0.0309116	NTF3_activates_NTRK2_(TRKB)_signaling	NTRK2;NTF3;
R-HSA-176417	6	3	0.203067	14.7734	0.00420567	0.0322066	Phosphorylation_of_Emi1	CDC20;PLK1;CCNB1;
R-HSA-73928	61	10	3.03973	3.28976	0.00419919	0.0322066	Depyrimidination	HIST1H4H;OGG1;HIST2H4B;HIST1H4I;NEIL3;HIST1H2BJ;HIST1H4E;H2AFX;HIST1H2AE;HIST1H2BL;
R-HSA-110329	61	10	3.03973	3.28976	0.00419919	0.0322066	Cleavage_of_the_damaged_pyrimidine_	HIST1H4H;OGG1;HIST2H4B;HIST1H4I;NEIL3;HIST1H2BJ;HIST1H4E;H2AFX;HIST1H2AE;HIST1H2BL;
R-HSA-110328	61	10	3.67278	2.72274	0.00419919	0.0322066	Recognition_and_association_of_DNA_glycosylase_with_site_containing_an_affected_pyrimidine	HIST1H4H;OGG1;HIST2H4B;HIST1H4I;NEIL3;HIST1H2BJ;HIST1H4E;H2AFX;HIST1H2AE;HIST1H2BL;
R-HSA-5693537	34	7	1.93904	3.61003	0.0043894	0.0333213	Resolution_of_D-Loop_Structures	BRCA1;EXO1;RAD51;BLM;BRCA2;BRIP1;RAD51AP1;
R-HSA-211859	222	25	10.0041	2.49897	0.00444327	0.0334395	Biological_oxidations	GSTA4;FMO2;CYP26A1;UGT2B10;NAT2;CYP2C8;CYP39A1;CYP4A11;ADH1B;SMOX;CYP1A2;HSP90AB1;NCOA2;CYP2C19;ADH4;UGT2B7;NNMT;GLYAT;CYP51A1;ADH1C;PTGIS;CYP2C9;CYP2E1;ADH6;GSTM5;
R-HSA-8939211	223	25	13.802	1.81133	0.00455936	0.0340198	ESR-mediated_signaling	HIST1H3B;FOS;GNB5;HIST2H4B;HIST1H4I;CXCL12;MMP7;HIST1H4E;H2AFX;HIST1H2BL;HSP90AB1;NCOA2;HIST1H4H;HIST1H2BJ;HIST2H3A;KPNA2;TGFA;RAD21;NRAS;POLR2K;GNG4;PGR;UHMK1;HIST1H2AE;ESR1;
R-HSA-1474165	144	18	6.74495	2.66866	0.00461902	0.0341729	Reproduction	CATSPERB;HIST1H3B;HIST2H4B;HIST1H4I;RAD51;BLM;HIST1H4E;LMNB1;H2AFX;BRCA2;HIST1H2BL;BRCA1;HIST1H4H;HIST1H2BJ;HIST2H3A;RAD21;MND1;HIST1H2AE;
R-HSA-6811434	99	14	5.65529	2.47556	0.0048941	0.0359037	COPI-dependent_Golgi-to-ER_retrograde_traffic	KIF19;KIF11;KIF18A;KIF15;KIF2C;KIF18B;KIF20A;TUBA3E;KIF4B;TUBB2A;CENPE;KIF4A;KIF23;TUBB2B;
R-HSA-71384	12	4	0.604712	6.61472	0.00498288	0.0362504	Ethanol_oxidation	ADH1C;ADH4;ADH6;ADH1B;
R-HSA-6791226	185	3	11.2944	0.265618	0.00511726	0.0369204	Major_pathway_of_rRNA_processing_in_the_nucleolus_and_cytosol	BOP1;RRP9;WDR12;
R-HSA-212300	73	11	3.11219	3.53449	0.00532953	0.0371393	PRC2_methylates_histones_and_DNA	HIST1H4H;HIST1H3B;HIST2H4B;HIST1H4I;HIST1H2BJ;HIST2H3A;HIST1H4E;H2AFX;EZH2;HIST1H2AE;HIST1H2BL;
R-HSA-9018678	19	5	1.08358	4.61432	0.00522252	0.0371393	Biosynthesis_of_specialized_proresolving_mediators_(SPMs)	CYP1A2;CYP2C8;CYP2E1;CYP2C9;PTGS2;
R-HSA-73728	63	10	3.69306	2.70778	0.00532113	0.0371393	RNA_Polymerase_I_Promoter_Opening	HIST1H4H;HIST1H3B;HIST2H4B;HIST1H4I;HIST1H2BJ;HIST2H3A;HIST1H4E;H2AFX;HIST1H2AE;HIST1H2BL;
R-HSA-73929	63	10	3.84031	2.60395	0.00532113	0.0371393	Base-Excision_Repair,_AP_Site_Formation	HIST1H4H;OGG1;HIST2H4B;HIST1H4I;NEIL3;HIST1H2BJ;HIST1H4E;H2AFX;HIST1H2AE;HIST1H2BL;
R-HSA-2990846	188	22	11.583	1.89933	0.00536032	0.0371393	SUMOylation	AURKB;HIST2H4B;HIST1H4I;NUP155;CDKN2A;TOP2A;NSMCE2;BLM;HIST1H4E;BRCA1;NCOA2;HIST1H4H;PPARG;BIRC5;RAD21;AURKA;INCENP;NUP205;PGR;SAE1;ESR1;CDCA8;
R-HSA-8951664	234	5	14.5266	0.344197	0.00571962	0.0393168	Neddylation	DTL;SPSB4;SPSB1;CCNF;BIRC5;
R-HSA-4615885	45	8	2.72625	2.93443	0.00610918	0.0416665	SUMOylation_of_DNA_replication_proteins	AURKB;AURKA;TOP2A;INCENP;NUP205;NUP155;CDCA8;BIRC5;
R-HSA-388844	20	5	1.16305	4.29903	0.00661154	0.0447432	Receptor-type_tyrosine-protein_phosphatases	IL1RAPL1;PTPRS;SLITRK6;IL1RAPL2;PPFIA3;
R-HSA-75035	13	4	0.399869	10.0033	0.00684617	0.0449376	Chk1/Chk2(Cds1)_mediated_inactivation_of_Cyclin_B:Cdk1_complex	CDC25C;CCNB1;CHEK1;SFN;
R-HSA-2022857	13	4	0.439978	9.09136	0.00684617	0.0449376	Keratan_sulfate_degradation	FMOD;PRELP;OMD;LUM;
R-HSA-209543	13	4	0.698859	5.72361	0.00684617	0.0449376	p75NTR_recruits_signalling_complexes	IRAK1;SQSTM1;NGFR;RIPK2;
R-HSA-2168880	13	4	0.800954	4.99404	0.00684617	0.0449376	Scavenging_of_heme_from_plasma	ALB;HBA2;HBB;HBA1;
R-HSA-2980767	7	3	0.41034	7.31101	0.00701996	0.0455116	Activation_of_NIMA_Kinases_NEK9,_NEK6,_NEK7	CCNB2;PLK1;CCNB1;
R-HSA-6804756	92	13	5.61668	2.31453	0.00710825	0.0455116	Regulation_of_TP53_Activity_through_Phosphorylation	RFC3;BRCA1;AURKB;EXO1;TAF9;CHEK1;TPX2;BRIP1;AURKA;TAF2;BLM;RFC4;CCNA2;
R-HSA-5685938	37	7	2.29001	3.05675	0.00714214	0.0455116	HDR_through_Single_Strand_Annealing_(SSA)	RFC3;BRCA1;EXO1;RAD51;BLM;RFC4;BRIP1;
R-HSA-5083635	37	7	2.30731	3.03383	0.00714214	0.0455116	Defective_B3GALTL_causes_Peters-plus_syndrome_(PpS)	ADAMTS9;ADAMTS13;ADAMTSL2;SPON2;CFP;SPON1;ADAMTS2;
R-HSA-5663202	389	12	22.4759	0.533906	0.00719823	0.0455367	Diseases_of_signal_transduction	ESRP1;PDGFRA;POLR2K;ESR1;LRAT;CNKSR2;HGF;TGFA;HDAC11;NRAS;RDH5;TRIM24;
R-HSA-500792	457	43	27.7721	1.54832	0.00727416	0.0456859	GPCR_ligand_binding	NPY5R;GNB5;CCL21;EDN1;P2RY13;CCL5;CCL23;HTR4;HTR2B;PTGER2;TAC3;ADM2;ADRA2B;PTGDR;OPN3;CCL19;CXCL2;GNG4;CCL25;P2RY12;GABBR2;CXCR6;GPBAR1;WNT2;NPY1R;VIPR1;NPW;RAMP3;CX3CR1;CXCL12;CCK;CRHBP;ADRA2A;PTH1R;PTGIR;RXFP1;PPBP;VIP;APLN;CRHR2;P2RY10;CHRM2;HTR1D;
R-HSA-2559580	125	16	5.44596	2.93796	0.00759275	0.0470104	Oxidative_Stress_Induced_Senescence	HIST1H4H;HIST1H3B;FOS;HIST2H4B;CDKN2C;HIST1H4I;HIST1H2BJ;HIST2H3A;CDKN2A;HIST1H4E;E2F1;H2AFX;EZH2;HIST1H2AE;MAPK10;HIST1H2BL;
R-HSA-3108232	182	21	10.6688	1.96835	0.0075533	0.0470104	SUMO_E3_ligases_SUMOylate_target_proteins	AURKB;HIST2H4B;HIST1H4I;NUP155;CDKN2A;TOP2A;NSMCE2;BLM;HIST1H4E;BRCA1;NCOA2;HIST1H4H;PPARG;BIRC5;RAD21;AURKA;INCENP;NUP205;PGR;ESR1;CDCA8;
R-HSA-109582	620	55	34.1997	1.6082	0.00780721	0.0479978	Hemostasis	ANXA2;PRKAR2B;PDE2A;TUBB2A;CENPE;CD244;TUBB2B;HIST2H3A;TEK;ISLR;PRKG1;ADRA2B;CLEC1B;PRKAR2A;HIST1H3B;KIF11;KIF18B;CTSW;ADRA2A;EHD3;PPBP;TRPC6;CLEC3B;KIF18A;KIF15;NRAS;TUBA3E;KIF4B;ECM1;CD48;HBB;KLKB1;KIF19;GNB5;ZFPM2;GNA14;KIF4A;PRKCQ;SELP;KIF2C;KIF20A;GNG4;P2RY12;ITGA6;MMRN1;ALB;CABLES2;F3;SLC7A11;PTGIR;HGF;PDE1A;FAM49B;CD109;KIF23;
R-HSA-163685	108	14	6.65408	2.10397	0.00806466	0.0492339	Integration_of_energy_metabolism	GNB5;TKT;ACSL3;PLCB1;ACACA;PRKAR2B;GNA14;ADRA2A;GNG4;PRKAR2A;ADCY5;KCNG2;ACLY;FASN;
R-HSA-2129379	38	7	1.86518	3.75298	0.00829498	0.0495995	Molecules_associated_with_elastic_fibres	LTBP4;BMP10;FBLN5;EFEMP1;ITGB8;EMILIN1;MFAP4;
R-HSA-5651801	21	5	1.28011	3.90593	0.00823998	0.0495995	PCNA-Dependent_Long_Patch_Base_Excision_Repair	RFC3;RFC4;POLD1;FEN1;POLE2;
R-HSA-5173214	38	7	2.36967	2.954	0.00829498	0.0495995	O-glycosylation_of_TSR_domain-containing_proteins	ADAMTS9;ADAMTS13;ADAMTSL2;SPON2;CFP;SPON1;ADAMTS2;

## Sheet: DisGeNET disease
TermID	TermGeneNum	ObservedGeneNum	ExpectedGeneNum	RichFactor	rawP	adjP	TermName	GeneList
C2239176	3591	341	195.988	1.7399	2.6783e-28	1.30031e-24	Liver_carcinoma	EDN1;TKT;IRAK1;TPX2;MMP7;GPSM2;TRIB3;IGF2BP3;CCNB1;HIST1H4E;SRPK1;BRCA1;CDC25B;CYP2C19;ACSL3;ANXA3;TEK;ZIC2;UGT2B7;KPNA2;ANLN;SMYD3;BIRC5;CCL19;CCNE1;FOXM1;MAPK12;ATOH8;ID1;C1QL1;BCAM;NCAM1;CDC6;CLEC3B;GABRQ;AURKA;KIF14;MAD2L1;AURKB;BMP6;HIST1H4I;GDF2;ASAP1;NGFR;CCL14;KLF2;TAF9;FDFT1;PTGS2;RAB11FIP4;SQLE;OPN3;ADH1C;CYP2C9;ITGA6;PRKDC;SULF2;CLDN10;ESR1;ACLY;TYMS;MELK;GPX2;TSPYL5;DHCR7;RAB25;SREBF2…
C1527249	3297	304	177.493	1.71274	2.09897e-22	5.09525e-19	Colorectal_Cancer	PLCE1;EDN1;ZNF572;HSD17B2;PPP1R14A;TPX2;MMP7;TRIB3;IGF2BP3;CCNB1;HIST1H4E;B3GAT1;FADS1;ELOVL5;BRCA1;CYP2C19;TEK;UGT2B7;KPNA2;NUDT1;DSCC1;SMYD3;BIRC5;LTBP4;CCL19;CCNE1;FOXM1;ATOH8;SORT1;ID1;RHEB;RAD18;PPBP;IKZF3;CLSTN2;VTCN1;AURKA;CPAMD8;MAD2L1;AURKB;BMP6;CAPN6;RIC3;HIST1H4I;CHAF1A;FANCA;ASAP1;NGFR;RAD54B;CD8A;PTGS2;ADH1C;CYP2C9;PRKDC;SULF2;ESR1;ACLY;TYMS;SNCA;GPX2;RAMP3;TSPYL5;DHCR7;SREBF2;PPM1E;…
C0006142	5050	406	270.711	1.49975	1.26895e-19	2.05358e-16	Malignant_neoplasm_of_breast	PNCK;EDN1;IRAK1;MMP7;GPSM2;TRIB3;CCNB1;SRPK1;TMEM132E;BRCA1;CDC25B;ANXA3;TEK;UGT2B7;SMYD3;CCL19;CCNE1;FOXM1;ID1;C1QL1;RGS4;DDHD2;NCAM1;TMEM125;KIF14;MAD2L1;ATP6V1C1;TCF21;LXN;KLF2;CD8A;SQLE;SULF2;ACLY;TYMS;MELK;SNCA;GPX2;VAT1;OIP5;CCNA2;E2F7;BGN;FSD1;RERGL;STMN1;CD109;TP53I3;TRIM24;HSD17B13;KIF23;ANXA2;AMPH;AXL;ATP2C2;BRCA2;PTGER2;MT1E;ITGBL1;CXCL2;MRPL13;NCAM2;CCNB2;PRC1;G6PD;GABRP;SCARA3;TACSTD…
C0027627	3919	335	132.365	2.53087	1.79753e-19	2.18176e-16	Neoplasm_Metastasis	EDN1;TKT;IRAK1;HSD17B2;PPP1R14A;TPX2;MMP7;GPSM2;GZMM;TRIB3;IGF2BP3;CCNB1;SRPK1;B3GAT1;FADS1;BRCA1;CDC25B;CYP2C19;TEK;ZIC2;KPNA2;SMYD3;BIRC5;CST7;CLEC1B;CCL19;CCNE1;FOXM1;ID1;C1QL1;BCAM;NCAM1;CDC6;VTCN1;CLEC3B;PLA2R1;ADAMTS2;AURKA;KIF14;MAD2L1;ATP6V1C1;AURKB;BMP6;CHAF1A;SVEP1;GDF2;ASAP1;NGFR;TCF21;NEDD4L;LXN;CCL14;KLF2;SELP;FDFT1;PTGS2;RAB11FIP4;SQLE;ITGA6;PRKDC;SULF2;CLDN10;ESR1;ACLY;TYMS;GPX2;RA…
C0678222	4959	399	239.76	1.66417	3.14402e-19	3.05284e-16	Breast_Carcinoma	EDN1;IRAK1;MMP7;GPSM2;TRIB3;CCNB1;SRPK1;TMEM132E;BRCA1;CDC25B;ANXA3;TEK;UGT2B7;SMYD3;CCL19;CCNE1;FOXM1;ID1;C1QL1;RGS4;DDHD2;NCAM1;KIF14;MAD2L1;ATP6V1C1;TCF21;LXN;KLF2;SQLE;SULF2;ACLY;TYMS;MELK;SNCA;GPX2;VAT1;OIP5;CCNA2;E2F7;BGN;FSD1;RERGL;STMN1;CD109;TP53I3;TRIM24;HSD17B13;KIF23;ANXA2;AMPH;AXL;ATP2C2;BRCA2;PTGER2;MT1E;ITGBL1;CXCL2;MRPL13;NCAM2;CCNB2;PRC1;HM13;G6PD;GABRP;SCARA3;TACSTD2;TXNRD1;VIP;…
C0009402	2930	266	153.215	1.73613	3.25523e-18	2.63402e-15	Colorectal_Carcinoma	PLCE1;EDN1;HSD17B2;PPP1R14A;TPX2;MMP7;TRIB3;IGF2BP3;CCNB1;SRPK1;B3GAT1;FADS1;ELOVL5;BRCA1;CYP2C19;TEK;UGT2B7;KPNA2;NUDT1;DSCC1;SMYD3;BIRC5;LTBP4;CCL19;CCNE1;FOXM1;ATOH8;SORT1;ID1;RAD18;PPBP;IKZF3;NCAM1;VTCN1;AURKA;CPAMD8;MAD2L1;AURKB;FANCA;ASAP1;NGFR;RAD54B;CD8A;PTGS2;ADH1C;CYP2C9;PRKDC;SULF2;ESR1;ACLY;TYMS;SNCA;GPX2;RAMP3;TSPYL5;DHCR7;PPM1E;CCNA2;BGN;NNMT;FSD1;PTTG1;EPHB1;RERGL;STMN1;CD109;CKS2;…
C0376358	3237	281	166.493	1.68775	9.91602e-17	6.87747e-14	Malignant_neoplasm_of_prostate	EDN1;IRAK1;HSD17B2;TPX2;MMP7;TRIB3;CCNB1;BRCA1;CDC25B;GINS1;CYP2C19;ACSL3;ANXA3;TEK;ZIC2;KPNA2;SMYD3;BIRC5;CCL19;FOXM1;SORT1;ID1;RHEB;SLC9A9;NCAM1;CDC6;PLA2R1;AURKA;KIF14;AURKB;BMP6;GPR158;GDF2;ASAP1;NGFR;TCF21;NEDD4L;LXN;EPS8L3;FDFT1;PTGS2;SQLE;ITGA6;PRKDC;SULF2;ESR1;TYMS;MELK;SNCA;GPX2;DHCR7;SREBF2;ZWINT;CCNA2;MAPK8IP2;BGN;NUF2;FSD1;PTTG1;STMN1;BMP10;UBE2T;CKS2;TP53I3;EFEMP1;TRIM24;HSD17B13;DEP…
C0600139	3143	270	147.828	1.82645	2.35608e-15	1.42985e-12	Prostate_carcinoma	EDN1;IRAK1;HSD17B2;TPX2;MMP7;TRIB3;CCNB1;BRCA1;CDC25B;GINS1;ACSL3;ANXA3;TEK;UGT2B7;KPNA2;SMYD3;BIRC5;CCL19;FOXM1;SORT1;ID1;RHEB;SLC9A9;PCDHGA1;NCAM1;CDC6;PLA2R1;AURKA;KIF14;AURKB;BMP6;CHAF1A;GPR158;CELSR3;GDF2;ASAP1;NGFR;TCF21;NEDD4L;LXN;EPS8L3;FDFT1;PTGS2;SQLE;ITGA6;PRKDC;SULF2;ESR1;ACLY;TYMS;MELK;SNCA;GPX2;DHCR7;SREBF2;ZWINT;CCNA2;MAPK8IP2;BGN;NUF2;FSD1;PTTG1;STMN1;BMP10;UBE2T;TP53I3;EFEMP1;TRI…
C1458155	2385	217	110.813	1.95826	1.29092e-14	6.96378e-12	Mammary_Neoplasms	EDN1;HSD17B2;MMP7;GZMM;TRIB3;IGF2BP3;CCNB1;HIST1H4E;B4GALNT1;BRCA1;CDC25B;CYP2C19;TEK;KPNA2;SMYD3;BIRC5;LTBP4;CCNE1;FOXM1;ID1;NCAM1;CDC6;AURKA;KIF14;MAD2L1;AURKB;BMP6;HIST1H4I;CHAF1A;NGFR;CACNA1H;KLF2;SELP;RAD54B;PTGS2;SQLE;ADH1C;CYP2C9;ITGA6;PRKDC;SULF2;ESR1;TYMS;MELK;GPX2;CCNA2;PTTG1;STMN1;CD109;EFEMP1;TRIM24;HSD17B13;ANXA2;NPAS2;LUM;BRCA2;TUBB2B;PTGER2;MT1E;DKK3;CXCL2;MYEOV;MRPL13;PRIMA1;WNT2;…
C0007137	1875	180	102.119	1.76265	3.235e-14	1.45667e-11	Squamous_cell_carcinoma	GPAA1;PLCE1;TSPAN11;SPINK1;EDN1;CXCL14;TPX2;MMP7;CCNB1;HLTF;HIST1H4E;FASN;BRCA1;CDC25B;CYP2C19;CIB2;ZIC2;SQSTM1;BIRC5;PLK1;LTBP4;CCNE1;FOXM1;EZH2;GSTA4;MAPK12;PAK6;CHEK1;ID1;SLC9A9;CCHCR1;RAD18;E2F1;CDC25C;NCAM1;CDC6;PPARG;HSPA4;TP73;NRAS;AURKA;EGR1;ECM1;OTX1;OGG1;GRHL2;KIF14;MAD2L1;ATP6V1C1;AURKB;HIST1H4I;SLC22A1;FANCA;NGFR;TCF21;BLM;MPO;PTGS2;DUSP1;ADH1C;TGM3;CYP2E1;PRKDC;SULF2;ESR1;TYMS;SFN;RN…
C0005684	1143	126	62.2516	2.02404	3.30039e-14	1.45667e-11	Malignant_neoplasm_of_urinary_bladder	GPAA1;SPINK1;EDN1;IRAK1;LAMA2;MMP7;CCNB1;BRCA1;CYP2C19;CIB2;UGT2B7;KPNA2;SMYD3;BIRC5;PLK1;DAB1;NEDD4;CCNE1;PODN;FOXM1;EZH2;CHEK1;ID1;RGS4;E2F1;PPARG;HSPA4;NUPR1;TP73;TP53INP2;NRAS;AURKA;EGR1;OGG1;MAD2L1;BHLHE22;CHAF1A;FANCA;ASAP1;NGFR;TCF21;BLM;MPO;PTGS2;EIF5A2;ADH1C;CYP2E1;PRKDC;ESR1;TYMS;SFN;CDC20;RAB25;SREBF2;SLC7A11;EOMES;TFRC;OIP5;S100A8;BGN;PBK;NNMT;FSD1;IL27;STMN1;SLC26A6;EFEMP1;TRIM24;DEP…
C0029925	2201	202	119.497	1.69043	5.46542e-14	2.21122e-11	Ovarian_Carcinoma	EDN1;TKT;HSD17B2;MMP7;IGF2BP3;CCNB1;HIST1H4E;SRPK1;BRCA1;ANXA3;TEK;BIRC5;CCL19;CCNE1;FOXM1;EMILIN1;ID1;PDZRN3;BCAM;SLC9A9;MAPK10;ABCF2;VTCN1;AURKA;KIF14;MAD2L1;AURKB;HIST1H4I;CHAF1A;FANCA;GDF2;NGFR;TCF21;NEDD4L;KLF2;PTGS2;ESR1;TYMS;RAB25;SREBF2;CCNA2;MAPK8IP2;FSD1;PTTG1;STMN1;EFEMP1;HSD17B13;ANXA2;DIAPH3;AXL;BRCA2;NTRK2;DKK3;MUC6;HIST2H4B;CDT1;VPS37A;NAT2;CEP55;HM13;SCARA3;TACSTD2;CCNE2;MYCN;TRPC…
C0242379	2448	218	134.725	1.61811	8.31393e-14	3.10493e-11	Malignant_neoplasm_of_lung	EDN1;TPX2;MMP7;CCNB1;B3GAT1;BRCA1;CDC25B;GINS1;CYP2C19;ACSL3;KPNA2;NUDT1;ANLN;BIRC5;CCL19;FOXM1;MAPK12;ID1;RAD18;PPBP;NCAM1;CDC6;VTCN1;GABRQ;AURKA;KIF14;MAD2L1;KLKB1;AURKB;BMP6;TCF21;NEDD4L;KIF4A;FDFT1;PTGS2;ADH1C;CYP2C9;ITGA6;SULF2;ESR1;ACLY;TYMS;GPX2;TSPYL5;DHCR7;RAB25;OIP5;CCNA2;TSPAN2;NUF2;FSD1;PTTG1;EPHB1;CDCA5;STMN1;ANGPTL1;CXCL17;EFEMP1;TRIM24;KIF23;ANXA2;IQGAP3;LUM;AXL;SPAG5;BRCA2;PTGER2;…
C0699885	1161	125	51.5543	2.42463	2.54129e-13	8.81285e-11	Carcinoma_of_bladder	GPAA1;SPINK1;EDN1;IRAK1;TPX2;AGFG1;MMP7;CCNB1;BRCA1;CYP2C19;CIB2;UGT2B7;KPNA2;SMYD3;BIRC5;PLK1;DAB1;NEDD4;CCNE1;PODN;FOXM1;EZH2;CHEK1;ID1;RGS4;E2F1;IGFBP7;PPARG;HSPA4;NUPR1;TP73;TP53INP2;NRAS;AURKA;EGR1;OGG1;MAD2L1;BHLHE22;CHAF1A;FANCA;NGFR;TCF21;BLM;MPO;PTGS2;EIF5A2;ADH1C;CYP2E1;PRKDC;ESR1;TYMS;SFN;CDC20;RAB25;SREBF2;SLC7A11;EOMES;TFRC;OIP5;S100A8;BGN;PBK;NNMT;FSD1;IL27;STMN1;SLC26A6;TRIM24;DEPD…
C0033578	1553	153	85.4691	1.79012	6.03272e-13	1.95259e-10	Prostatic_Neoplasms	ZAP70;PTN;SPINK1;EDN1;CXCL14;MMP7;S100P;CCNB1;B3GAT1;FASN;BRCA1;CDC25B;CYP2C19;ACSL3;ANXA3;TEK;ZIC2;NUDT1;SMYD3;BIRC5;PLK1;NEDD4;DPP4;FOXM1;COL15A1;EZH2;TRPV6;PAK6;CHEK1;ID1;RHEB;ADAMTS9;CCHCR1;E2F1;CDC25C;IGFBP7;CDC6;PPARG;NUPR1;TP73;PLA2R1;OLFM1;CRHR2;NRAS;AURKA;EGR1;OGG1;BMP6;STEAP4;CHAF1A;GPR158;ASAP1;NGFR;CACNA1H;SMOX;MPO;EPS8L3;ROBO1;MYH11;FDFT1;PTGS2;SQLE;PYHIN1;CYP2E1;PRKDC;NPY1R;SLC4A2;A…
C0596263	4064	319	214.836	1.48485	6.80949e-13	2.06625e-10	Carcinogenesis	PNCK;PLCE1;CYP26A1;EDN1;TPX2;MMP7;GPSM2;TRIB3;IGF2BP3;CCNB1;HIST1H4E;SRPK1;BRCA1;CDC25B;GINS1;ANXA3;TEK;UGT2B7;KPNA2;NUDT1;ANLN;SMYD3;BIRC5;CCL19;CCNE1;FOXM1;MAPK12;BOP1;ID1;RHEB;BCAM;CRHBP;RGS4;RAD18;DDHD2;NCAM1;CDC6;WDR62;VTCN1;PLA2R1;AURKA;KIF14;MAD2L1;AURKB;BMP6;HIST1H4I;CHAF1A;FANCA;GDF2;ASAP1;NGFR;TCF21;LXN;KLF2;KIF4A;SELP;TLX1;PTGS2;SQLE;ADH1C;ITGA6;PRKDC;SULF2;ESR1;ACLY;TRAIP;TYMS;MELK;GP…
C0030297	664	84	36.1637	2.32277	8.47195e-13	2.41949e-10	Pancreatic_Neoplasm	ANXA2;PTN;SPINK1;ENG;CXCL14;LUM;TPX2;AGFG1;MMP7;S100P;TRIB3;ASPM;AXL;SRPK1;BRCA2;CYP1A2;BRCA1;CDC25B;ANXA10;DKK3;BIRC5;PLK1;CCNE1;FOXM1;EZH2;LYVE1;NAT2;ID1;CXCL12;TACSTD2;COL14A1;NCAM1;PPARG;TERT;TP73;TGFA;PROM1;AURKA;OGG1;MSH2;KIF14;ODC1;ESRP1;GABRB3;RBMS3;FANCA;NGFR;HHIP;RAD51;MPO;SELP;LY6E;LSM1;GMNN;DLG5;PTGS2;DUSP1;KIF20A;TIMP2;ITGA6;MMRN1;IGFBP3;TYMS;PLAC8;DCN;F3;SFN;CCK;SLC7A11;CDKN2A;TFPI2…
C0005695	1216	127	54.4135	2.33398	1.42404e-12	3.84095e-10	Bladder_Neoplasm	GPAA1;SPINK1;EDN1;IRAK1;LAMA2;AGFG1;MMP7;CCNB1;BRCA1;CYP2C19;CIB2;UGT2B7;KPNA2;SMYD3;BIRC5;PLK1;NEDD4;CCNE1;PODN;FOXM1;EZH2;CHEK1;ID1;RHEB;RGS4;E2F1;PPARG;HSPA4;NUPR1;TP73;TP53INP2;NRAS;AURKA;EGR1;OGG1;MAD2L1;FANCA;ASAP1;NGFR;TCF21;BLM;MPO;PTGS2;EIF5A2;ADH1C;CYP2E1;PRKDC;ESR1;TYMS;SFN;CDC20;RAB25;SREBF2;SLC7A11;EOMES;TFRC;OIP5;S100A8;BUB1;BGN;PBK;NNMT;FSD1;IL27;STMN1;SLC26A6;TRIM24;DEPDC1;GGH;AXL…
C0699791	2376	208	119.764	1.73675	2.21905e-12	5.67024e-10	Stomach_Carcinoma	PLCE1;IRAK1;MMP7;TRIB3;IGF2BP3;CCNB1;HIST1H4E;BRCA1;CYP2C19;TEK;KPNA2;SMYD3;BIRC5;CCNE1;FOXM1;HYOU1;ID1;NCAM1;WDR62;VTCN1;AURKA;MAD2L1;AURKB;BMP6;HIST1H4I;CHAF1A;GDF2;NGFR;TCF21;LXN;KLF2;CD8A;PTGS2;ADH1C;PRKDC;SULF2;CLEC4M;ESR1;ACLY;TYMS;MELK;GPX2;TSPYL5;PPM1E;OIP5;CCNA2;MAPK8IP2;GTSE1;BGN;NUF2;FSD1;PTTG1;CDCA5;STMN1;UBE2T;CKS2;TRIM24;ASPN;HMGCR;ANXA2;BRCA2;PTGER2;NTRK2;ANXA10;DKK3;SERPINI1;MUC6;…
C1306460	2267	200	122.691	1.63011	3.32391e-12	8.06879e-10	Primary_malignant_neoplasm_of_lung	EDN1;TPX2;MMP7;CCNB1;B3GAT1;BRCA1;CDC25B;GINS1;CYP2C19;ACSL3;KPNA2;NUDT1;ANLN;BIRC5;CCL19;FOXM1;MAPK12;ID1;RAD18;NCAM1;CDC6;VTCN1;GABRQ;AURKA;KIF14;MAD2L1;KLKB1;AURKB;BMP6;NEDD4L;KIF4A;FDFT1;PTGS2;ADH1C;CYP2C9;ITGA6;SULF2;ESR1;ACLY;TYMS;GPX2;TSPYL5;DHCR7;RAB25;TSPAN2;NUF2;FSD1;PTTG1;CDCA5;STMN1;ANGPTL1;CXCL17;EFEMP1;TRIM24;KIF23;ANXA2;IQGAP3;LUM;AXL;SPAG5;BRCA2;PTGER2;NTRK2;PRIMA1;CCNB2;IGFBP6;NA…
C0684249	2475	214	123.057	1.73903	3.67599e-12	8.49853e-10	Carcinoma_of_lung	CYP26A1;EDN1;TPX2;MMP7;CCNB1;B3GAT1;FADS1;BRCA1;CDC25B;GINS1;CYP2C19;ACSL3;KPNA2;NUDT1;ANLN;BIRC5;CCL19;FOXM1;MAPK12;ID1;RAD18;NCAM1;CDC6;VTCN1;GABRQ;AURKA;KIF14;MAD2L1;KLKB1;AURKB;BMP6;NEDD4L;KIF4A;FDFT1;PTGS2;ADH1C;CYP2C9;ITGA6;PRKDC;SULF2;ESR1;ACLY;TYMS;GPX2;TSPYL5;DHCR7;RAB25;TSPAN2;NUF2;PSRC1;FSD1;PTTG1;CDCA5;STMN1;ANGPTL1;CXCL17;EFEMP1;TRIM24;KIF23;HMGCR;ANXA2;IQGAP3;LUM;AXL;SPAG5;BRCA2;PTG…
C1140680	2024	183	109.656	1.66886	5.11839e-12	1.12954e-09	Malignant_neoplasm_of_ovary	E2F8;PTN;SPINK1;EDN1;TKT;HSD17B2;MMP7;IGF2BP3;CCNB1;SRPK1;FASN;BRCA1;CLDN11;CIB2;ACACA;ANXA3;TEK;SQSTM1;DACH1;BIRC5;PLK1;DPP4;CCNE1;FOXM1;EZH2;CHEK1;EMILIN1;ID1;E2F1;CDC25C;MAPK10;ABCF2;PPARG;VTCN1;HSPA4;TP73;CRHR2;NRAS;AURKA;EGR1;OGG1;GRHL2;KIF14;MAD2L1;FCN2;BHLHE22;TARS;AURKB;UBR5;CHAF1A;FANCA;GDF2;TCF21;NEDD4L;LXN;BLM;KLF2;MPO;PTGS2;EIF5A2;KIF2C;DUSP1;ESR1;TYMS;CSE1L;ASRGL1;E2F5;CCK;AFM;RAB25;…
C0038356	834	95	45.6131	2.08274	9.43945e-12	1.99254e-09	Stomach_Neoplasms	PLCE1;ANXA2;SPINK1;IRAK1;HSD17B2;MMP7;IGF2BP3;HLTF;TUBB2A;B3GAT1;FADS1;BRCA1;CYP2C19;MYO1A;TEK;DKK3;ID4;DACH1;BIRC5;CST7;PLK1;CXCL2;NEDD4;MUC6;MRPL13;FOXM1;EZH2;WNT2;BOP1;FOS;CHEK1;NAT2;ID1;CXCL12;MDK;TOP2A;ADAMTS9;E2F1;SPINT1;TXNRD1;CDC25C;IGFBP7;TRPC6;PPARG;TERT;RRP9;TP73;TGFA;PROM1;NRAS;AURKA;OGG1;MSH2;BUB1B;MAD2L1;AURKB;KRT19;UBR5;MKI67;SLC22A1;CCL5;GNA14;NGFR;MPO;FAM168A;PDGFRA;TET1;PTGS2;KI…
C0178874	2089	186	101.597	1.83077	1.05697e-11	2.13817e-09	Tumor_Progression	EDN1;MMP7;LRRN1;B4GALNT1;BRCA1;ANXA3;KPNA2;BIRC5;CCNE1;FOXM1;ATOH8;ID1;BCAM;RGS4;NCAM1;CDC6;VTCN1;AURKA;KIF14;MAD2L1;AURKB;BMP6;CHAF1A;GDF2;ASAP1;NGFR;TCF21;LXN;PTGS2;PRKDC;SULF2;ESR1;TYMS;GPX2;RAB25;BCL11B;BGN;PTTG1;STMN1;ANGPTL1;CXCL17;EFEMP1;TRIM24;PLXNA4;ECT2;ANXA2;IQGAP3;DIAPH3;AXL;SPAG5;BRCA2;PTGER2;NTRK2;ANXA10;DKK3;GPBAR1;NAT2;CEP55;DEFA1;HM13;G6PD;TACSTD2;FCGR3B;VIP;RASL11B;MYCN;TERT;MCM…
C0009404	1072	113	38.3514	2.94644	1.59748e-11	3.10231e-09	Colorectal_Neoplasms	SPINK1;EDN1;PPP1R14A;MMP7;CCNB1;FADS1;BRCA1;DSCC1;BIRC5;PLK1;FOXM1;CHEK1;ID1;RAD18;CDC25C;PPARG;TP73;MYBL2;ENAH;NRAS;AURKA;OGG1;CPAMD8;MAD2L1;BLM;MPO;CD226;ROBO1;MYH11;PTGS2;EIF5A2;KIF2C;ADH1C;CYP2C9;CYP2E1;ESR1;CENPA;TYMS;SFN;PPM1E;TFRC;CCNA2;S100A8;BUB1;BGN;PBK;NNMT;FSD1;PTTG1;EPHB1;STMN1;CD109;SLC26A6;EFEMP1;NPAS2;ENG;TK1;GGH;LUM;CYP1A2;NTRK2;MYO1A;DKK3;ID4;WNT2;MCM7;FOS;NAT2;CXCL12;RRM2;TOP2A…
C0017638	2210	193	94.2199	2.0484	2.31426e-11	4.32143e-09	Glioma	EDN1;TPX2;MMP7;IGF2BP3;CCNB1;HIST1H4E;SRPK1;CDC25B;TEK;BIRC5;PPIL1;CCNE1;FOXM1;HYOU1;SORT1;ID1;RGS4;NCAM1;DBH;AURKA;KIF14;AURKB;HAPLN4;HIST1H4I;CHAF1A;ZFPM2;NGFR;CD8A;PTGS2;ITGA6;PRKDC;SULF2;ESR1;ACLY;MELK;RAMP3;TSPYL5;ITGB8;SLC7A11;VAT1;CPZ;PTTG1;EPHB1;STMN1;CD109;ANGPTL1;EFEMP1;TRIM24;ECT2;KIF23;ANXA2;LUM;AXL;BRCA2;MT1E;NTRK2;DKK3;TACC3;TREM2;CXCL2;PRIMA1;CCNB2;WNT2;MCM7;LYVE1;IGFBP6;HIST2H4B;N…
C0686619	1270	127	65.5395	1.93776	2.69256e-11	4.84162e-09	Secondary_malignant_neoplasm_of_lymph_node	PLCE1;CXCL14;TPX2;MMP7;GZMM;CCNB1;HLTF;NDST1;BRCA1;CDC25B;ANXA3;KPNA2;DACH1;SMYD3;BIRC5;CCL19;CCNE1;FOXM1;EZH2;TRPV6;CHEK1;ID1;ADAMTS9;E2F1;IGFBP7;NCAM1;PPARG;VTCN1;TP73;NRAS;AURKA;EGR1;OGG1;GRHL2;MAD2L1;AURKB;CHAF1A;TCF21;CAPG;PTGS2;KIF2C;TGM3;ITGA6;ESR1;TYMS;SFN;CSE1L;MTBP;MT1X;BUB1;BGN;PRR11;NNMT;FSD1;IL27;PTTG1;STMN1;EFEMP1;ANXA2;ENG;SPAG5;BRCA2;MPZ;NTRK2;ANXA10;DKK3;ID4;UBE2C;MYEOV;MUC6;WNT2…
C0023903	1319	130	64.073	2.02894	3.98232e-11	6.90506e-09	Liver_neoplasms	SPINK1;TKT;MMP7;TRIB3;FASN;ACSL3;ANLN;SMYD3;BIRC5;GJB6;PLK1;FOXM1;EZH2;SYT13;ID1;C1QL1;BCAM;E2F1;CDC25C;CLSTN2;PPARG;HSPA4;TP73;OLFM1;GABRQ;NRAS;EGR1;RDH5;OGG1;GRHL2;MAD2L1;BMP6;APOA5;HAND2;ROBO1;AMPD1;PTGS2;DUSP1;SQLE;CYP2C9;CYP2E1;ESR1;TYMS;GPX2;RDH16;ASRGL1;AFM;SCARB1;COL25A1;TFRC;CYP4A11;H2AFX;CCNA2;PCSK9;BGN;FSD1;PTTG1;STMN1;ANGPTL1;PTDSS1;HMGCR;ANXA2;CGREF1;TK1;DIRAS3;GGH;EPHA3;P4HA2;BRCA2;…
C0001418	1711	158	92.6001	1.70626	4.35564e-11	7.29195e-09	Adenocarcinoma	PLCE1;PTN;SPINK1;CYP26A1;CXCL14;MMP7;S100P;IGF2BP3;FASN;BRCA1;SQSTM1;BIRC5;PLK1;LTBP4;DPP4;CCNE1;FOXM1;EZH2;TRPV6;CHEK1;ID1;B3GALT5;RAD18;E2F1;IGFBP7;NCAM1;ABCF2;PPARG;VTCN1;CLEC3B;TP73;NRAS;AURKA;EGR1;ESRRG;OGG1;KIF14;MAD2L1;BHLHE22;AURKB;TCF21;CHST4;SMOX;MPO;CAPG;ROBO1;AMPD1;FDFT1;PTGS2;DUSP1;ADH1C;ITGA6;CYP2E1;SULF2;ESR1;CENPA;TYMS;SFN;SNCA;GPX2;CCK;RAB25;CCNA2;S100A8;BUB1;NUF2;FSD1;IL27;PTTG1…
C3539878	631	76	34.1861	2.22313	1.01228e-10	1.63821e-08	Triple_Negative_Breast_Neoplasms	ANXA2;EDN1;TKT;DIAPH3;IRAK1;MMP7;P4HA2;MS4A1;CENPE;ASPM;AXL;SPAG5;BRCA2;SLC22A17;FASN;BRCA1;CDC25B;CYP2C19;TBCE;SQSTM1;BIRC5;PLK1;CD5L;FOXM1;EZH2;CHEK1;G6PD;TOP2A;FANCI;E2F1;NTF3;PPARG;HSPA4;TERT;TP73;TGFA;PROM1;RIPK2;OGG1;KIF14;PGR;GAS1;UBR5;RBMS3;FANCA;RAD51;CANX;PDGFRA;AMPD1;CENPK;ITGA6;ESR1;AKR1C3;CENPA;IGFBP3;MELK;F3;CDC20;SCGB3A1;CD69;RAB25;MTBP;SLC7A11;CDKN2A;TFRC;HMGA1;TFPI2;H2AFX;TTK;SFR…
C0024623	2396	203	125.976	1.61142	1.07627e-10	1.68557e-08	Malignant_neoplasm_of_stomach	PLCE1;IRAK1;MMP7;TRIB3;IGF2BP3;CCNB1;FADS1;BRCA1;CYP2C19;TEK;KPNA2;SMYD3;BIRC5;CST7;CCNE1;FOXM1;BOP1;ID1;NCAM1;WDR62;VTCN1;AURKA;MAD2L1;AURKB;BMP6;CHAF1A;GDF2;NGFR;TCF21;LXN;KLF2;CD8A;PTGS2;ADH1C;PRKDC;SULF2;CLEC4M;ESR1;TYMS;MELK;TSPYL5;SREBF2;PPM1E;OIP5;CCNA2;MAPK8IP2;GTSE1;BGN;NUF2;FSD1;PTTG1;CDCA5;STMN1;UBE2T;CKS2;TRIM24;ASPN;HMGCR;ANXA2;BRCA2;PTGER2;NTRK2;ANXA10;DKK3;SERPINI1;MUC6;MRPL13;WNT2…
C1168401	933	100	50.5477	1.97833	1.11682e-10	1.69443e-08	Squamous_cell_carcinoma_of_the_head_and_neck	GPAA1;PLCE1;ANXA2;CYP26A1;ENG;CXCL14;TPX2;EPHA3;GZMM;AXL;BRCA2;CYP1A2;BRCA1;CYP2C19;SQSTM1;DKK3;BRIP1;ADRA2B;BIRC5;PRIMA1;FOXM1;EZH2;LYVE1;FOS;CHEK1;KIF11;CEP55;CXCL12;RRM2;TACSTD2;HELLS;E2F1;TXNRD1;FCGR3B;MAPK10;IGFBP7;NCAM1;TRPC6;HSPA4;TERT;TP73;TP53INP2;TGFA;DDC;PROM1;AURKA;EGR1;OGG1;MSH2;AURKB;KRT19;ADAMTS13;RBMS3;ASAP1;TCF21;RAD51;ADH1B;ITGA9;CANX;PDGFRA;PTGS2;DUSP1;RAD21;ADH1C;TIMP2;CYP2C9;…
C0023418	1940	172	78.6067	2.18811	1.21775e-10	1.79157e-08	leukemia	ZAP70;CYP26A1;MMP7;TRIB3;IGF2BP3;CCNB1;SRPK1;SH2D1A;FLVCR1;B3GAT1;BRCA1;FCGR2B;ACACA;TEK;DACH1;BIRC5;PLK1;DPP4;CCNE1;FOXM1;EZH2;TRPV6;CHEK1;ARID3A;ID1;DUSP2;PPBP;CDC25C;IGFBP7;SCN4A;IKZF3;NCAM1;PPARG;HSPA4;TP73;PLA2R1;ADAMTS2;SMC4;NRAS;AURKA;EGR1;OGG1;UHMK1;AURKB;BMP6;MCM3;SLC22A1;IGHM;FANCA;NGFR;LXN;BLM;AQP8;KLF2;MPO;SELP;CD8A;TLX1;MYH11;PTGS2;DUSP1;ITGA6;PRKDC;ESR1;TYMS;CSE1L;ASRGL1;SCGB3A1;TFR…
C0007102	2000	176	101.497	1.73404	1.50155e-10	2.14413e-08	Malignant_tumor_of_colon	PTN;SPINK1;CYP26A1;EDN1;HSD17B2;ARHGAP11A;TPX2;MMP7;S100P;CCNB1;HLTF;FASN;BRCA1;CLDN11;ACACA;TEK;SQSTM1;KPNA2;NUDT1;BIRC5;PLK1;PPIL1;NEDD4;DPP4;FOXM1;EZH2;TRPV6;MAPK12;CHEK1;ARID3A;DUSP2;BCAM;E2F1;PPBP;CDC25C;IGFBP7;NCAM1;PPARG;CLEC3B;HSPA4;TP73;NRAS;AURKA;EGR1;OGG1;BHLHE22;AURKB;SLC22A1;CHAF1A;SOX12;MPO;RAD54B;PTGS2;KIF2C;CYP2E1;PRKDC;SLC4A2;ESR1;TYMS;GPX2;CSE1L;ASRGL1;CCK;DHCR7;RAB25;EOMES;TFRC…
C0024299	1306	127	64.0386	1.98318	1.79734e-10	2.49316e-08	Lymphoma	ZAP70;PTN;SPINK1;IRAK1;PPP1R14A;MMP7;IGF2BP3;SH2D1A;BRCA1;CDC25B;FCGR2B;TCHH;SQSTM1;BIRC5;PTGDR;PLK1;DPP4;EZH2;TRPV6;DNASE1L3;CHEK1;ID1;RHEB;E2F1;CDC25C;IKZF3;NCAM1;PPARG;VTCN1;HSPA4;TP73;TP53INP2;SMC4;NRAS;AURKA;EGR1;OGG1;AURKB;BMP6;LXN;BLM;MPO;CD226;RAD54B;CD8A;TLX1;PTGS2;DUSP1;CYP2E1;PRKDC;ESR1;TYMS;GBA;SNCA;ASRGL1;SCGB3A1;CCK;BCL11B;PLK4;H2AFX;BUB1;PBK;IL27;EPHB1;STMN1;SMC2;MS4A1;AXL;UBE2S;BR…
C0699790	2090	181	86.3567	2.09596	2.44702e-10	3.30008e-08	Colon_Carcinoma	EDN1;HSD17B2;TPX2;MMP7;CCNB1;B4GALNT1;BRCA1;GINS1;TEK;KPNA2;NUDT1;BIRC5;PPIL1;FOXM1;MAPK12;BCAM;B3GALT5;PPBP;NCAM1;CLEC3B;AURKA;MAD2L1;AURKB;CHAF1A;SELP;RAD54B;PTGS2;PRKDC;ESR1;TYMS;GPX2;DHCR7;RAB25;CCNA2;BGN;FSD1;PTTG1;CXCL17;HMGCR;ANXA2;LUM;LMNB1;BRCA2;MPZ;NTRK2;ANXA10;CHD7;DKK3;CXCL2;MYEOV;MCM7;PRC1;IGFBP6;NAT2;DTYMK;HM13;TACSTD2;TXNRD1;VIP;CCNE2;TERT;MCM2;ODC1;ESRP1;KRT19;GLI2;CCL5;MT1F;LAMC2…
C0001430	999	104	34.7692	2.99116	2.83869e-10	3.72482e-08	Adenoma	SPINK1;CYP26A1;EDN1;PRKAR2B;MMP7;HLTF;HTR4;SRPK1;B3GAT1;FASN;PTGER2;BRCA1;ANXA10;CIB2;ANXA3;DKK3;PRKG1;NUDT1;BIRC5;PLK1;UBE2C;MUC6;THBS4;CCNE1;FOXM1;EZH2;CCNB2;WNT2;FOS;SORT1;NAT2;CKAP2;DEFA1;ID1;CXCL12;C1QL1;MDK;PVALB;SPINT1;TXNRD1;IGFBP7;NCAM1;PPARG;HSPA4;TERT;NUPR1;MCM2;TP73;CRHR2;TGFA;PROM1;NRAS;AURKA;OGG1;MSH2;BUB1B;PGR;ODC1;ESRP1;KRT19;ADAMTS13;MKI67;CCL5;IL33;RAD51;BLM;MPO;GPC3;CDKN2C;SLC5…
C0431350	115	26	6.02012	4.31885	5.16203e-10	6.59517e-08	Primary_microcephaly	MYCN;CDT1;CDC6;CKAP2L;WDR62;KIF11;GMNN;BRIP1;DHCR7;FANCB;FANCA;RAD21;SASS6;TUBA3E;CENPF;STIL;EOMES;KIF14;CENPE;NSMCE2;BLM;ASPM;FANCI;PLK4;BRCA2;TRAIP;
C0014859	636	74	32.2398	2.2953	8.38802e-10	1.0442e-07	Esophageal_Neoplasms	PLCE1;ANXA2;CYP26A1;ENG;TPX2;MMP7;CCNB1;AXL;UBE2S;BRCA2;BRCA1;CDC25B;CYP2C19;DACH1;BIRC5;PLK1;LTBP4;CXCL2;NAT2;CNTN1;ID1;CXCL12;G6PD;MDK;ADAMTS9;FEN1;E2F1;TXNRD1;SLC6A8;PPARG;VTCN1;ADH4;TERT;TP73;AURKA;EGR1;OGG1;MSH2;ODC1;RAC3;AURKB;MKI67;SLC22A1;RAD51;ADH1B;MPO;PTGS2;ADH1C;TIMP2;TGM3;CYP2C9;CYP2E1;STC2;IGFBP3;TYMS;ALB;SFN;CDC20;SCGB3A1;CCK;CDKN2A;TFPI2;H2AFX;MT2A;OIP5;CCNA2;TTK;CRISPLD2;CDKN3;LA…
C0006118	645	75	32.1431	2.33332	9.70496e-10	1.16514e-07	Brain_Neoplasms	ANXA2;PTN;TK1;CCNB1;AXL;FASN;BRCA1;NTRK2;TEK;ID4;SERPINI1;FOXM1;FLT3;EZH2;LYVE1;SOD3;NAT2;KIF11;CXCL12;DUSP2;MDK;LGI1;E2F1;TXNRD1;VIP;NCAM1;MYCN;NTF3;APLN;PPARG;HSPA4;TERT;TP73;TGFA;MAPT;PROM1;NRAS;AURKA;EGR1;MSH2;BUB1B;PGR;RAC3;ADAMTS13;MCM3;MKI67;CCL5;RAD51;CCL14;PDGFRA;TIMP2;CYP2C9;PRKDC;ESR1;TYMS;ALB;LAMA4;DCN;MELK;PLVAP;HOXD9;SNCA;CDC20;CCK;CDKN2A;TFRC;TFPI2;IL1RAPL1;MSTO1;HGF;IGF2BP1;EFEMP1…
C0152018	684	78	35.2203	2.21463	9.83953e-10	1.16514e-07	Esophageal_carcinoma	PLCE1;ANXA2;ENG;TPX2;MMP7;FCRL6;CCNB1;AXL;UBE2S;BRCA2;SLC22A17;BRCA1;CDC25B;DACH1;BIRC5;PLK1;LTBP4;CXCL2;NAT2;CNTN1;CXCL12;G6PD;ADAMTS9;FEN1;CCHCR1;E2F1;TXNRD1;SLC6A8;FOXF1;PPARG;VTCN1;ADH4;TERT;TP73;TGFA;AURKA;EGR1;OGG1;MSH2;CHRM2;ODC1;RAC3;BMP6;CCL21;SLC22A1;RAD51;ADH1B;MPO;CSTB;PTGS2;ADH1C;TIMP2;TGM3;CYP2C9;CYP2E1;STC2;ESR1;IGFBP3;TYMS;ALB;SFN;CDC20;SCGB3A1;CCK;CDKN2A;TFPI2;H2AFX;OIP5;CCNA2;TT…
C0302592	1103	109	55.4715	1.96497	1.90476e-09	2.20182e-07	Cervix_carcinoma	PTN;EDN1;TKT;TPX2;MMP7;CCNB1;HLTF;NSMCE2;BRCA1;GINS1;ZIC2;SMYD3;BIRC5;PLK1;FOXM1;EZH2;CHEK1;ID1;E2F1;PPBP;NCAM1;ABCF2;CDC6;PPARG;VTCN1;HSPA4;TP73;MYBL2;AURKA;EGR1;OGG1;KIF14;BHLHE22;FANCA;MPO;ROBO1;PTGS2;MCM10;ADH1C;CYP2E1;PRKDC;ESR1;CDC20;TFRC;MAPK8IP2;S100A8;IL27;PTTG1;STMN1;EFEMP1;HSD17B13;ANXA2;ENG;GGH;UBE2S;SPAG5;BRCA2;SRXN1;DKK3;TACC3;STIL;UBE2C;TCL1A;PRIMA1;MCM7;FOS;NAT2;RRM2;MDK;TACSTD2;S…
C1512409	526	64	28.4674	2.24819	2.29318e-09	2.58916e-07	Hepatocarcinogenesis	E2F8;EDN1;DIRAS3;FASN;CYP1A2;SQSTM1;PLK1;TCL1A;FOXM1;EZH2;SOD3;FOS;NAT2;GNMT;G6PD;E2F1;IGFBP7;PPARG;HSPA4;TERT;TP73;OIT3;MYBL2;TGFA;PROM1;NRAS;AURKA;EGR1;OGG1;KIF14;LIN9;DLGAP5;RBMS3;CDKN2C;PDGFRA;PTGS2;DUSP1;CYP2E1;PRKDC;SULF2;ESR1;IGFBP3;ALB;LAMA4;DCN;GPX2;CSE1L;E2F5;WFDC1;CDKN2A;TFRC;PLK4;CCNA2;S100A8;CDKN3;PTPN13;SFRP1;HGF;FSD1;PTTG1;STMN1;RPS6KA3;IGF2BP1;TRIM24;
C0025149	589	69	32.4155	2.12861	3.13875e-09	3.46332e-07	Medulloblastoma	EPHA3;CCNB1;ASPM;BRCA2;ZIC2;DKK3;BIRC5;PLK1;LIFR;CCNE1;FOXM1;EZH2;MCM7;CXCL12;MDK;SCML2;KHDRBS3;E2F1;VIP;MYCN;NTF3;PPARG;TERT;MCM2;TP73;MCM4;PROM1;NRAS;AURKA;OTX1;TREH;MSH2;KIF14;AURKB;MCM3;RBMS3;GLI2;NGFR;HHIP;RAD51;LAMC2;ITGA9;GPC3;CDKN2C;PDGFRA;ROBO1;REN;POLD1;PRKDC;ESR1;IGFBP3;CDCA7;MELK;F3;SNCA;DLAT;UHRF1;CDKN2A;TFRC;HMGA1;HGFAC;SPINT2;SFRP1;HGF;PTTG1;EPHB1;STMN1;PMS2;CDC25A;
C1956346	980	99	53.2061	1.86069	3.3542e-09	3.60465e-07	Coronary_Artery_Disease	HMGCR;ANXA2;EDN1;IRAK1;MMP7;TRIB3;SH2D1A;BRCA2;FADS1;PTGER2;B4GALNT1;FCGR2B;NTRK2;CYP2C19;ACACA;TEK;PRKG1;ADRA2B;LPA;DAB1;CCL19;DPP4;THBS4;SOD3;FOS;SORT1;NAT2;DEFA1;CXCL12;ADRA2A;FEN1;EHD3;COL14A1;ELOVL2;CCHCR1;PPBP;FCGR3B;NEXN;NCAM1;MTHFD1L;APLN;PPARG;TERT;WDR12;PROM1;TDRKH;CETP;CFTR;CENPO;TBX20;EGR1;MSH2;CCL21;ADAMTS13;CYP2C8;ZFPM2;CCL5;PLGLB1;SVEP1;IL33;TCF21;APOA5;ADH1B;LPL;KLF2;MPO;SELP;CNDP…
C0025286	437	56	23.8005	2.35289	3.41532e-09	3.60465e-07	Meningioma	PTN;MCM3;EDN1;ENG;MKI67;RBMS3;BRCA2;LAMC2;BRCA1;SOSTDC1;CDKN2C;PDGFRA;MCM6;CSTB;CD8A;BRIP1;PTGS2;BIRC5;DPP4;TIMP2;CXCR6;MCM7;IGFBP6;ESR1;SOD3;FOS;TYMS;F3;NAT2;PRELP;CD69;CXCL12;CCK;MDK;CDKN2A;TOP2A;TFPI2;EGFL6;FCGR3B;VIP;RAD54L;IGFBP7;MYCN;SFRP1;TERT;MCM2;TP73;HGF;MCM4;PTTG1;TPPP2;TGFA;IGF2BP1;CKS2;PGR;ODC1;
C0023890	681	76	33.7036	2.25495	4.89084e-09	5.05214e-07	Liver_Cirrhosis	GPAA1;PTN;SPINK1;EDN1;ENG;LUM;MMP7;NOSTRIN;CD244;CYP1A2;CYP2C19;GLT8D2;DKK3;CD5L;DPP4;HES6;LYVE1;AKR1D1;SPINT1;NCAM1;APLN;PPARG;TERT;MCM2;TP73;TGFA;PROM1;EGR1;MSH2;KLKB1;AURKB;KRT19;ADAMTS13;GLI2;CCL5;NGFR;HHIP;ADH1B;KLF2;MPO;SELP;LAMC2;GPC3;PDGFRA;CSTB;GMNN;FDFT1;PTGS2;ADH1C;TIMP2;REN;CYP2E1;ESR1;MMRN1;VIPR1;IGFBP3;FMOD;ALB;HAMP;F3;SNCA;DLAT;CX3CR1;CD69;DHCR7;CDKN2A;TFPI2;LHX2;NPC1;SLC17A5;HGF;F…
C0014175	748	81	37.276	2.17298	5.39166e-09	5.45344e-07	Endometriosis	ANXA2;PTN;CYP26A1;CXCL14;HSD17B2;MMP7;CCNB1;MS4A1;AXL;SH2D1A;BRCA2;PTGER2;CYP1A2;BRCA1;NTRK2;CYP2C19;PLCB1;TEK;BIRC5;PLK1;LPA;DPP4;IL1R2;IGFBP6;FOS;NAT2;CXCL12;DUSP2;MDK;TACSTD2;RGS4;FEN1;CCNE2;IGFBP7;NCAM1;NTF3;CDC6;PPARG;HSPA4;TERT;CRHR2;OSR2;PLXNC1;EGR1;PGR;IL7R;CCL21;FMO2;CCL5;IL33;NEDD4L;CCL14;MPO;PDGFRA;CD226;TET1;PTGS2;DUSP1;CCL25;TIMP2;STC2;POLD1;SULF2;ESR1;AKR1C3;IGFBP3;ALB;DCN;F3;ITGB8;…
C0007131	2241	185	118.979	1.5549	7.23318e-09	7.16675e-07	Non_Small_Cell_Lung_Carcinoma	TPX2;MMP7;CCNB1;HIST1H4E;SRPK1;BRCA1;CDC25B;CYP2C19;TEK;KPNA2;NUDT1;ANLN;BIRC5;CCL19;CCNE1;FOXM1;ID1;RHEB;RAD18;NCAM1;VTCN1;AURKA;KIF14;MAD2L1;AURKB;BMP6;HIST1H4I;TCF21;NEDD4L;KLF2;KIF4A;PTGS2;PRKDC;SULF2;ESR1;ACLY;TYMS;SNCA;SREBF2;CCNA2;NUF2;MSTO1;PTTG1;STMN1;TP53I3;EFEMP1;TRIM24;ECT2;ANXA2;AXL;BRCA2;PTGER2;MT1E;NTRK2;DKK3;ITGBL1;PRIMA1;CCNB2;MCM7;IGFBP6;HIST2H4B;NAT2;TXNRD1;FCGR3B;VIP;SLC6A8;CC…
C0546837	672	74	35.8313	2.06523	1.14258e-08	1.10945e-06	Malignant_neoplasm_of_esophagus	PLCE1;ANXA2;CYP26A1;ENG;TPX2;MMP7;CCNB1;HLTF;AXL;UBE2S;BRCA2;BRCA1;CDC25B;CYP2C19;DACH1;BIRC5;PLK1;LTBP4;CXCL2;EZH2;NAT2;CNTN1;CXCL12;G6PD;ADAMTS9;FEN1;E2F1;TXNRD1;SLC6A8;VTCN1;ADH4;TERT;TP73;AURKA;EGR1;OGG1;MSH2;BUB1B;MAD2L1;ODC1;RAC3;SLC22A1;RBMS3;RAD51;ADH1B;MPO;AMPD1;PTGS2;ADH1C;TIMP2;TGM3;CYP2C9;CYP2E1;STC2;IGFBP3;TYMS;ALB;SFN;CDC20;SCGB3A1;CCK;CDKN2A;TFPI2;H2AFX;OIP5;CCNA2;TTK;CRISPLD2;CDKN…
C0010054	759	80	39.1689	2.04244	1.95877e-08	1.86467e-06	Coronary_Arteriosclerosis	HMGCR;ANXA2;EDN1;HSPB6;IRAK1;LUM;MMP7;TRIB3;FADS1;FCGR2B;NTRK2;CYP2C19;ADRA2B;LPA;CCL19;THBS4;SOD3;FOS;HYOU1;SORT1;NAT2;DEFA1;CXCL12;ADRA2A;FEN1;EHD3;CCHCR1;PPBP;FCGR3B;NEXN;NCAM1;MTHFD1L;PPARG;HSPA4;TERT;WDR12;PROM1;CETP;EGR1;CCL21;ADAMTS13;CYP2C8;CCL5;PLGLB1;SVEP1;IL33;TCF21;APOA5;ADH1B;LPL;KLF2;MPO;SELP;CNDP1;SLC5A1;AMPD1;PTGS2;KIF2C;ADH1C;P2RY12;CYP2C9;REN;CXCR6;POLD1;LCAT;ESR1;MMRN1;ALB;F3;C…
C0280100	839	86	45.8386	1.87615	2.33683e-08	2.18179e-06	Solid_Neoplasm	SPINK1;ENG;MMP7;EPHA3;MS4A1;AXL;BRCA2;FASN;MT1E;BRCA1;NTRK2;CYP2C19;TEK;DKK3;PLK1;UBE2C;DPP4;TCL1A;FOXM1;FLT3;EZH2;TRPV6;ASPG;CHEK1;NAT2;DTYMK;CXCL12;MDK;CCNE2;CDC25C;IGFBP7;MYCN;PPARG;CLEC3B;HSPA4;TERT;TP73;TGFA;PROM1;AURKA;EGR1;MSH2;KIF14;AURKB;KRT19;CCL21;RBMS3;CCL5;CLSPN;FANCA;LPL;HMMR;PDGFRA;CD226;CD8A;ROBO1;TLX1;PTGS2;KIF2C;DUSP1;BMX;STC2;SULF2;ESR1;MMRN1;IGFBP3;TYMS;ALB;F3;CD69;CDKN2A;RECQ…
C0220641	472	57	10.7898	5.28277	2.63461e-08	2.4134e-06	Lip_and_Oral_Cavity_Carcinoma	TKT;RBMS3;CCL5;MMP7;DEPDC1B;KLF2;KIF4A;FADS1;EXO1;CDCA3;MAPK6;ANXA10;CIB2;SQSTM1;DACH1;PTGS2;BIRC5;PLK1;RAD21;ADH1C;CNTN4;FOXM1;CYP2E1;EZH2;SNTB1;MMRN1;MAPK12;DCN;F3;NAT2;KIF11;DLAT;CEP55;CDC20;CXCL12;RAB25;CDKN2A;TACSTD2;TFRC;BMP5;PPARG;HSPA4;TERT;NNMT;TP73;HGF;TGFA;PROM1;AURKA;OGG1;MSH2;LSS;GRHL2;ODC1;ECT2;CDC25A;ESM1;
C0677886	1327	121	68.1018	1.77675	2.73931e-08	2.46284e-06	Epithelial_ovarian_cancer	PTN;SPINK1;EDN1;MMP7;CCNB1;SYNPO2;SRPK1;FASN;BRCA1;CIB2;TEK;ZIC2;KPNA2;BIRC5;DPP4;CCNE1;FOXM1;COL15A1;EZH2;CHEK1;ID1;DUSP2;PDZRN3;BCAM;SLC9A9;RGS4;E2F1;MAPK10;IGFBP7;ABCF2;PPARG;VTCN1;TP73;MAPT;NRAS;AURKA;EGR1;OGG1;GRHL2;MAD2L1;BHLHE22;AURKB;UBR5;CHAF1A;FANCA;NGFR;TCF21;MPO;CD226;PTGS2;EIF5A2;DUSP1;ESR1;CENPA;TYMS;RAB25;FSD1;IL27;STMN1;EFEMP1;HSD17B13;ANXA2;ENG;DIAPH3;DIRAS3;SKAP1;ASPM;BRCA2;DKK3…
C1519670	510	60	22.7632	2.63584	2.90027e-08	2.56014e-06	Tumor_Angiogenesis	ANXA2;PTN;EDN1;ENG;CXCL14;CCL5;TPX2;MMP7;GDF2;AXL;PTGER2;ADM2;ROBO1;TEK;DKK3;PTGS2;EIF5A2;CXCL2;CYP2C9;REN;ITGA6;FOXM1;GPBAR1;EZH2;WNT2;IGFBP6;AKR1C3;IGFBP3;FOS;PAK6;LAMA4;DCN;F3;KIF11;CSE1L;ID1;CXCL12;CCK;COL2A1;RAB25;MDK;ADAMTS9;TFPI2;H2AFX;IGFBP7;HSP90AB1;BGN;PPARG;CLEC3B;TP73;HGF;PTTG1;TGFA;PROM1;NRAS;CXCL17;FBLN5;EFEMP1;PLXNA4;ESM1;
C0006826	1436	128	78.6197	1.62809	3.21757e-08	2.78952e-06	Malignant_Neoplasms	PLCE1;PTN;GZMM;TRIB3;SRPK1;FADS1;FASN;BRCA1;TEK;SQSTM1;NUDT1;PTGDR;PLK1;PPIL1;NEDD4;DPP4;CCNE1;FOXM1;EZH2;CHEK1;KIF11;ID1;E2F1;IGFBP7;PPARG;WDR62;VTCN1;HSPA4;MYBL2;NRAS;AURKA;OGG1;GRHL2;BHLHE22;UBR5;CHAF1A;BLM;MPO;RAD54B;PTGS2;PRKDC;ESR1;TYMS;SNCA;GPX2;TSPYL5;CCK;DHCR7;SLC7A11;PLK4;H2AFX;OIP5;S100A8;GTSE1;TSPAN2;PBK;FSD1;PTTG1;CDCA5;STMN1;CXCL17;TRIM24;HSD17B13;DEPDC1;IQGAP3;EPHA3;MS4A1;AXL;UBE2S…
C0152013	1185	110	64.81	1.69727	4.81437e-08	4.10066e-06	Adenocarcinoma_of_lung_(disorder)	PTN;IRAK1;CXCL14;LAMA2;MMP7;IGF2BP3;SRPK1;FASN;SQSTM1;KPNA2;DACH1;BIRC5;GJB6;PLK1;CCL19;FOXM1;EZH2;CHEK1;ID1;E2F1;NCAM1;PPARG;WDR62;HSPA4;TP73;NRAS;EGR1;OGG1;KIF14;MPO;NCAPG2;TAF9;RAD54B;CAPG;PTGS2;RRS1;CYP2E1;PRKDC;SULF2;ACLY;ESR1;CENPA;TYMS;SFN;CDC20;CCK;TFRC;RFC4;PBK;STMN1;LMTK2;ECT2;TK1;LUM;EPHA3;MS4A1;ASPM;LMNB1;BRCA2;CYP1A2;IRAK2;NTRK2;ATAD2;TACC3;CCNB2;CEACAM21;FOS;NAT2;CNTN1;CXCL12;RRM2;M…
C0153381	491	58	25.3385	2.28901	5.18861e-08	4.34323e-06	Malignant_neoplasm_of_mouth	ANXA2;TKT;RBMS3;CCL5;MMP7;DEPDC1B;ADH1B;KLF2;KIF4A;FADS1;EXO1;CDCA3;MAPK6;ANXA10;CIB2;SQSTM1;PTGS2;BIRC5;PLK1;ADH1C;MRPL13;CNTN4;FOXM1;CYP2E1;EZH2;SNTB1;MMRN1;MAPK12;FOS;DCN;F3;SFN;NAT2;KIF11;DLAT;CEP55;CDC20;CXCL12;RAB25;CDKN2A;TACSTD2;TFRC;PPARG;HSPA4;TERT;NNMT;TP73;HGF;TGFA;PROM1;OGG1;MSH2;LSS;GRHL2;ODC1;ECT2;CDC25A;ESM1;
C0004114	739	77	40.6708	1.89325	5.70763e-08	4.6967e-06	Astrocytoma	ANXA2;ZAP70;PTN;EDN1;TPX2;MMP7;AXL;B3GAT1;NTRK2;TEK;DKK3;KPNA2;ID4;BIRC5;LPA;UBE2C;EZH2;HES6;NAT2;CXCL12;MDK;LGI1;TOP2A;RGS4;SLC6A8;NCAM1;MYCN;NTF3;ADH4;TERT;TP73;TGFA;EGR1;MSH2;KIF14;PGR;FCN2;MKI67;CCL5;NGFR;ADH1B;CCL14;HMMR;PDGFRA;CSTB;PPP1R1A;AMPD1;PTGS2;ADH1C;TIMP2;ADH6;PRKDC;ESR1;MMRN1;AKR1C3;IGFBP3;TYMS;MELK;F3;HOXD9;SNCA;CX3CR1;CCK;PLP1;CDKN2A;GEM;H2AFX;SHC3;CDKN3;SPINT2;PTPN13;SFRP1;SLC17…
C0017636	1935	161	106.492	1.51184	5.89251e-08	4.76803e-06	Glioblastoma	B3GNT5;PTN;EDN1;LAMA2;TPX2;CCNB1;HIST1H4E;SRPK1;BRCA1;CDC25B;SQSTM1;KPNA2;BIRC5;GJB6;PLK1;LTBP4;CCNE1;FOXM1;EZH2;HIST1H3B;HYOU1;SEMA3E;KIF11;SLC9A9;E2F1;IGFBP7;NCAM1;PPARG;DBH;HSPA4;TP73;NRAS;AURKA;EGR1;EFNB3;KIF14;AURKB;HIST1H4I;CHAF1A;ASAP1;SELP;CAPG;ROBO1;PTGS2;EIF5A2;DUSP1;ITGA6;CYP2E1;PRKDC;ESR1;TYMS;MELK;RND3;RAMP3;CSE1L;CDC20;SCGB3A1;RAB25;SLC7A11;VAT1;RFC4;H2AFX;OIP5;CCNA2;SHC3;BUB1;PBK;N…
C3463824	682	72	29.8945	2.40847	1.11954e-07	8.91043e-06	MYELODYSPLASTIC_SYNDROME	PLCE1;ANXA2;TK1;ENG;IRAK1;TRIB3;MS4A1;AXL;PLCB1;CIB2;TEK;DKK3;PRKG1;BIRC5;FOXM1;FLT3;COLEC10;EZH2;FOS;CHEK1;CXCL12;RRM2;G6PD;E2F1;FCGR3B;CDC25C;SCN4A;NCAM1;HSPA4;TERT;MCM2;TP73;PLA2R1;MYBL2;PROM1;NRAS;EGR1;OGG1;CD48;MSH2;MAD2L1;UHMK1;CLEC12A;AURKB;ZFPM2;RAD51;MPO;LAMC2;CDKN2C;ROBO1;MYH11;TIMP2;CYP2E1;IGFBP3;DERL1;HAMP;CDC20;CD69;CDKN2A;TFRC;GEM;PLK4;H2AFX;S100A8;CDKN3;SFRP1;FSD1;TPPP2;FANCB;STMN1…
C0027651	1235	112	32.1137	3.48761	1.2579e-07	9.73091e-06	Neoplasms	PTN;SPINK1;EDN1;CXCL14;MMP7;TRIB3;FASN;BRCA1;ZIC2;SQSTM1;UGT2B7;OGDH;PLK1;NEDD4;FOXM1;EZH2;SOD3;CHEK1;EMILIN1;ID1;E2F1;IGFBP7;NCAM1;PPARG;VTCN1;HSPA4;MYBL2;NRAS;OGG1;GRHL2;KIF14;BHLHE22;UBR5;TCF21;NCAPG2;CD226;RAD54B;PTGS2;ITGA6;ESR1;TYMS;SNCA;TSPYL5;CCK;MT1X;MAPK8IP2;PBK;BLK;FSD1;PTTG1;STMN1;ANGPTL1;TRIM24;ECT2;DEPDC1;GGH;SIGIRR;MS4A1;ASPM;AXL;BRCA2;MT1E;DKK3;BRIP1;FLT3;MCM7;ASPG;VPS37A;CXCL12;M…
C0028754	1959	161	100.536	1.60141	1.26271e-07	9.73091e-06	Obesity	AACS;SPINK1;EDN1;ARHGAP11A;TRIB3;LRRN1;FADS1;FASN;ELOVL5;BRCA1;CYP2C19;ACACA;SQSTM1;DACH1;PLK1;CCL19;DPP4;CNTN4;FOXM1;GSTA4;HYOU1;SORT1;CHEK1;MRAP2;CADM2;CRHBP;ADRA2A;CCHCR1;ADCY5;DDHD2;IGFBP7;PPARG;NUPR1;TP73;ATP13A4;CRHR2;EGR1;ESRRG;OGG1;STEAP4;SLC22A1;ZFPM2;ASAP1;PDSS1;NEDD4L;APOA5;KLF2;MPO;SELP;ROBO1;FDFT1;PTGS2;C1QTNF7;DUSP1;PCK1;CYP2C9;CYP2E1;SULF2;NPY1R;ESR1;ACLY;GABRA2;TSPYL5;CCK;SREBF2;S…
C0024121	1176	108	58.2691	1.85347	1.3197e-07	1.00111e-05	Lung_Neoplasms	PTN;EDN1;CXCL14;TPX2;MMP7;FASN;CYP2C19;NUDT1;BIRC5;PTGDR;PLK1;CCNE1;FOXM1;EZH2;GSTA4;DNASE1L3;CHEK1;RAD18;E2F1;PPBP;IGFBP7;NCAM1;PPARG;HSPA4;TP73;NRAS;AURKA;EGR1;OGG1;KIF14;MAD2L1;AURKB;BLM;MPO;SELP;ROBO1;PTGS2;DUSP1;ADH1C;CYP2C9;CYP2E1;PRKDC;ACLY;ESR1;TYMS;SFN;SCGB3A1;CCK;TFRC;BUB1;STMN1;UBE2T;ANGPTL1;EFEMP1;KIF23;ANXA2;TK1;ENG;AMPH;EPHA3;SMC2;BRCA2;PTGER2;CYP1A2;NTRK2;DKK3;ADRA2B;UBE2C;IL1R2;CC…
C0007138	398	49	20.1525	2.43146	1.4471e-07	1.06818e-05	Carcinoma,_Transitional_Cell	ANXA2;KRT19;ENG;GGH;MKI67;RBMS3;GLI2;LUM;MMP7;KCNK17;BRCA1;FCGR2B;UGT2B7;KPNA2;TACC3;PTGS2;EIF5A2;DUSP1;CXCL2;CCNE1;FOXM1;CYP2E1;EZH2;ESR1;IGFBP3;DCN;UPK3A;CEP55;CDC20;RRM2;CDKN2A;E2F1;CCNA2;IGFBP7;BGN;SLITRK6;CD3E;TERT;MCM2;TGFA;NME5;STMN1;NRAS;AURKA;OGG1;MSH2;MAD2L1;FBLN5;XPO5;
C0346647	1845	153	98.9033	1.54697	1.4521e-07	1.06818e-05	Malignant_neoplasm_of_pancreas	SPINK1;IRAK1;CXCL14;TPX2;AGFG1;MMP7;IGF2BP3;BRCA1;CDC25B;CYP2C19;SQSTM1;SMYD3;BIRC5;PLK1;NEDD4;FOXM1;EZH2;SOD3;SORT1;CHEK1;ID1;BCAM;E2F1;CDC25C;IGFBP7;IKZF3;PPARG;VTCN1;HSPA4;NUPR1;TP73;NRAS;AURKA;EGR1;OGG1;GRHL2;KIF14;BHLHE22;AURKB;GDF2;NGFR;KLF2;MPO;SELP;ROBO1;PTGS2;EIF5A2;DUSP1;ADH1C;ITGA6;SULF2;ESR1;TYMS;RAMP3;CDC20;CCK;GPR182;TFRC;CCNA2;S100A8;BUB1;BGN;NNMT;STMN1;EFEMP1;ASPN;ANXA2;TK1;ENG;DI…
C0023893	800	80	43.9822	1.81892	1.83625e-07	1.3306e-05	Liver_Cirrhosis,_Experimental	HMGCR;ANXA2;PTN;NPAS2;CYP26A1;EDN1;GGH;HSD17B2;LUM;AGFG1;MFAP4;TRIB3;IGF2BP3;SMC2;SHCBP1;FXYD6;AXL;PTGER2;ELOVL5;CYP1A2;TTC36;ANXA3;ID4;SHISA3;GZMA;CD5L;CCNB2;FOS;PAMR1;MTMR7;CXCL12;PDZRN3;HELLS;IGFALS;IGFBP7;ADH4;NUPR1;DDC;INMT;CD48;OLFML2B;IL7R;KRT19;MKI67;STEAP4;CCL5;GNA14;IL33;SPSB4;LPL;OLFML3;CNDP1;PDGFRA;CAPG;PTGS2;PCK1;ADH1C;TIMP2;AKR1C3;VIPR1;IGFBP3;PLAC8;ALB;CFP;PAQR9;CLEC4F;AFM;LRAT;TFP…
C4048328	963	92	52.118	1.76523	1.87074e-07	1.33565e-05	cervical_cancer	ANXA2;PTN;TKT;ENG;GGH;MMP7;CCNB1;HLTF;NSMCE2;UBE2S;SPAG5;BRCA1;GINS1;SRXN1;ZIC2;SQSTM1;DKK3;TACC3;BIRC5;STIL;UBE2C;TCL1A;FOXM1;EZH2;WNT2;MCM7;CHEK1;NAT2;ID1;RRM2;MDK;TACSTD2;E2F1;PPBP;SLC6A8;ABCF2;PPARG;VTCN1;HSPA4;TERT;MCM2;TP73;MCM4;MYBL2;TGFA;CFTR;AURKA;EGR1;OGG1;PGR;BHLHE22;KRT19;SLC22A1;CLSPN;FANCA;RAD51;MPO;CANX;PTGS2;MCM10;TIMP2;SIX1;CYP2E1;PRKDC;ESR1;MMRN1;AKR1C3;IGFBP3;ALB;F3;HOXD9;CDC20…
C0027051	965	92	47.6489	1.93079	1.96061e-07	1.35982e-05	Myocardial_Infarction	DNAJC6;HMGCR;PTN;EDN1;ENG;TRIB3;NDST1;PTPRN2;PTGER2;ELOVL5;CYP1A2;BRCA1;NTRK2;CYP2C19;PLCB1;TEK;ADRA2B;BIRC5;LPA;LIFR;YTHDF3;DPP4;THBS4;SOD3;SORT1;NEIL3;CXCL12;G6PD;MDK;PVALB;ELOVL2;E2F1;TXNRD1;FCGR3B;MTHFD1L;PPARG;HSPA4;TP73;WDR12;MAPT;PROM1;TDRKH;CPLX2;CETP;TBX20;EGR1;OGG1;FCN2;HTR1D;BMP6;ADAMTS13;CYP2C8;CCL5;SVEP1;APOA5;ADH1B;LPL;MPO;SELP;LAMC2;FCN3;PPP1R1A;AMPD1;PTGS2;KIF2C;ADH1C;TIMP2;P2RY12…
C0007847	882	86	47.7847	1.79974	1.93943e-07	1.35982e-05	Malignant_tumor_of_cervix	ANXA2;PTN;ENG;GGH;MMP7;CCNB1;HLTF;NSMCE2;UBE2S;SPAG5;BRCA1;GINS1;SRXN1;ZIC2;DKK3;TACC3;BIRC5;STIL;UBE2C;TCL1A;FOXM1;EZH2;MCM7;CHEK1;NAT2;ID1;RRM2;MDK;TACSTD2;E2F1;PPBP;SLC6A8;ABCF2;PPARG;VTCN1;HSPA4;TERT;MCM2;TP73;MCM4;MYBL2;CFTR;AURKA;EGR1;OGG1;PGR;BHLHE22;KRT19;CLSPN;FANCA;RAD51;CANX;PTGS2;MCM10;TIMP2;SIX1;CYP2E1;PRKDC;ESR1;MMRN1;AKR1C3;IGFBP3;ALB;F3;HOXD9;CDC20;UHRF1;CDKN2A;RECQL4;TFRC;HMGA1;T…
C1961102	617	66	33.9212	1.94568	2.02871e-07	1.38724e-05	Precursor_Cell_Lymphoblastic_Leukemia_Lymphoma	ZAP70;GGH;AGFG1;EPHA3;MS4A1;B3GAT1;CYP1A2;FCGR2B;ID4;PLK1;STIL;DPP4;TCL1A;FLT3;COLEC10;EZH2;ASPG;CDT1;CHEK1;NAT2;CXCL12;MDK;TOP2A;IGFBP7;IKZF3;NCAM1;WDHD1;HSPA4;TERT;MCM2;TP73;DDC;NRAS;AURKA;MSH2;UHMK1;CLEC12A;IL7R;BMP6;CYP2C8;LXN;HMMR;MPO;PDGFRA;CD8A;TLX1;CCL25;CYP2E1;TAL2;TYMS;DERL1;ASRGL1;CDC20;UHRF1;CDKN2A;GEM;BCL11B;PLK4;CCNA2;TTK;CDKN3;BUB1;PDE1A;FANCB;STMN1;CBFA2T3;
C0521158	346	44	18.9234	2.32516	2.4483e-07	1.6509e-05	Recurrent_tumor	KRT19;HSPB6;MKI67;MMP7;TRIB3;IGF2BP3;MS4A1;CENPE;BRCA2;SLC22A17;SPSB1;CYP1A2;BRCA1;CANX;PDGFRA;ANXA10;ADRA2B;PTGS2;EIF5A2;CXCR6;FOXM1;POLD1;EZH2;ESR1;SHOX2;IGFBP3;TYMS;CEP55;UBE3C;CCK;COL2A1;CDKN2A;E2F1;CDKN3;TERT;MCM2;HGF;PROM1;EPHB1;STMN1;ECM1;OGG1;MSH2;ODC1;
C1623038	431	51	21.2323	2.40201	2.65196e-07	1.76374e-05	Cirrhosis	GPAA1;AURKB;KRT19;SPINK1;EDN1;GLI2;CCL5;MMP7;NGFR;HHIP;NOSTRIN;ADH1B;CD244;KLF2;MPO;CYP1A2;CDKN2C;CYP2C19;CSTB;DKK3;GMNN;PTGS2;ADH1C;DPP4;REN;CYP2E1;HES6;LYVE1;ESR1;MMRN1;VIPR1;FMOD;ALB;HAMP;DCN;F3;SNCA;DLAT;ADRA2A;CDKN2A;TFPI2;ADCY5;LHX2;BMPER;TERT;MCM2;TP73;SLC17A5;HGF;TGFA;CKS2;
C0026764	1309	116	71.5918	1.6203	2.71724e-07	1.78273e-05	Multiple_Myeloma	ZAP70;PTN;TPX2;AGFG1;MMP7;CCNB1;B3GAT1;BRCA1;FCGR2B;CYP2C19;SQSTM1;BIRC5;PLK1;DPP4;CCNE1;FOXM1;EZH2;ULK4;CHEK1;ID1;DUSP2;CCHCR1;E2F1;CDC25C;IGFBP7;IKZF3;NCAM1;PPARG;HSPA4;TP73;MYBL2;NRAS;AURKA;EGR1;LRRC31;AURKB;BMP6;IGHM;KLF2;MPO;SELP;CD226;PTGS2;CYP2C9;PRKDC;SULF2;ESR1;TYMS;GBA;SFN;TFRC;H2AFX;CCNA2;SHC3;BUB1;PBK;TRIP13;IL27;PTTG1;STMN1;ANGPTL1;DEPDC1;ANXA2;ENG;EPHA3;MS4A1;ADRA2B;TACC3;MYEOV;TCL1…
C0007133	195	30	9.69539	3.09425	3.08235e-07	1.99531e-05	Carcinoma,_Papillary	GAS1;KRT19;DERL1;SFN;LUM;MDK;CDKN2A;HLTF;TACSTD2;BRCA2;NCAM1;HSP90AB1;BRCA1;BGN;GPC3;PPARG;VTCN1;TERT;NUPR1;NNMT;HGF;TGFA;PTGS2;DUSP1;PLK1;NRAS;MAD2L1;CXCR6;CKAP4;ESR1;
C1306459	1030	96	49.9754	1.92094	3.13613e-07	2.00341e-05	Primary_malignant_neoplasm	PLCE1;PTN;GZMM;TRIB3;SRPK1;FADS1;FASN;BRCA1;SQSTM1;NUDT1;PTGDR;PLK1;NEDD4;FOXM1;EZH2;CHEK1;KIF11;ID1;IGFBP7;PPARG;VTCN1;HSPA4;NRAS;AURKA;OGG1;GRHL2;UBR5;CHAF1A;MPO;RAD54B;PTGS2;DUSP1;PRKDC;ESR1;TYMS;SNCA;DHCR7;SLC7A11;PLK4;H2AFX;OIP5;TSPAN2;PBK;FSD1;PTTG1;CDCA5;TRIM24;HSD17B13;DEPDC1;MS4A1;AXL;BRCA2;CDCA3;NTRK2;SRXN1;ATAD2;ADRA2B;TACC3;UBE2C;FLT3;PRC1;FOS;CXCL12;G6PD;TOP2A;FEN1;FCGR3B;VIP;WDHD1;T…
C0008626	496	56	26.8438	2.08615	3.48572e-07	2.19782e-05	Congenital_chromosomal_disease	AURKB;ZAP70;MKI67;CXCL14;ZFPM2;GLI2;RFX5;HLTF;MS4A1;RAD51;BLM;BRCA2;MPO;BRCA1;NCOA2;FCGR2B;HAND2;PDGFRA;CHD7;TLX1;MYH11;BRIP1;STIL;TCL1A;CCNE1;CYP2E1;FLT3;EZH2;VIPR1;FOS;DERL1;ALB;CDT1;CHEK1;NAT2;CDKN2A;TFRC;HMGA1;FANCI;H2AFX;IGFBP7;NCAM1;MYCN;TERT;TP73;PROM1;FANCB;STMN1;NRAS;AURKA;RPS6KA3;TREH;MSH2;UHMK1;EFS;CDC25A;
C0235974	1868	153	96.2931	1.5889	3.93388e-07	2.44859e-05	Pancreatic_carcinoma	SPINK1;IRAK1;CXCL14;TPX2;AGFG1;MMP7;IGF2BP3;BRCA1;CDC25B;CYP2C19;SQSTM1;SMYD3;BIRC5;PLK1;NEDD4;FOXM1;EZH2;SOD3;CHEK1;ID1;E2F1;CDC25C;IGFBP7;IKZF3;NCAM1;PPARG;VTCN1;HSPA4;NUPR1;TP73;AURKA;EGR1;OGG1;GRHL2;KIF14;BHLHE22;AURKB;GDF2;NGFR;KLF2;MPO;SELP;ROBO1;PTGS2;EIF5A2;DUSP1;ADH1C;ITGA6;PRKDC;ESR1;TYMS;RAMP3;ASRGL1;CDC20;CCK;GPR182;TFRC;CCNA2;S100A8;BUB1;BGN;NNMT;STMN1;EFEMP1;ASPN;ANXA2;TK1;ENG;LUM;S…
C0751690	187	29	10.1846	2.84742	4.07239e-07	2.50271e-05	Malignant_Peripheral_Nerve_Sheath_Tumor	ITGB8;PDGFRL;G6PD;MDK;CDKN2A;NGFR;TOP2A;HMGA1;AXL;BRCA2;HMMR;BRCA1;MYCN;PDGFRA;TERT;HGF;DACH1;TGFA;BIRC5;PLK1;NRAS;AURKA;BUB1B;CXCR6;UHMK1;FOXM1;EZH2;ESR1;IGFBP6;
C0010068	912	87	48.6282	1.78909	4.51336e-07	2.73905e-05	Coronary_heart_disease	HMGCR;ANXA2;SPINK1;EDN1;DIAPH3;MMP7;TRIB3;B3GAT1;FADS1;CYP1A2;FCGR2B;NTRK2;CYP2C19;DSCAM;ADRA2B;LPA;CCL19;THBS4;SOD3;ULK4;FOS;SORCS3;SORT1;DEFA1;CXCL12;ADRA2A;FEN1;EHD3;CCHCR1;PPBP;FCGR3B;NEXN;NCAM1;MTHFD1L;PPARG;HSPA4;WDR12;PROM1;CETP;TBX20;EGR1;SRPX;CCL21;ADAMTS13;CYP2C8;SLC22A1;ZFPM2;CCL5;PLGLB1;SVEP1;IL33;TCF21;APOA5;ADH1B;LPL;KLF2;MPO;SELP;CNDP1;AMPD1;PTGS2;KIF2C;ADH1C;P2RY12;CYP2C9;REN;TOMM…
C2986665	75	17	3.87044	4.39226	4.88098e-07	2.92558e-05	Early_Stage_Breast_Carcinoma	BHLHE22;BRCA1;KRT19;SFRP1;CAPG;NUPR1;TACC3;PTGS2;RRM2;TOP2A;PGR;BRCA2;MPO;EZH2;ESR1;FASN;CDC25A;
C0278510	92	19	4.74249	4.00634	4.94739e-07	2.92922e-05	Childhood_Medulloblastoma	SPINT2;CANX;MYCN;NTF3;PDGFRA;MELK;ZIC2;GLI2;HGF;PTTG1;PROM1;UHRF1;PLK1;SCML2;TFRC;KIF14;CCNE1;BRCA2;EZH2;
C0278996	469	53	17.7972	2.97799	8.64963e-07	5.05951e-05	Malignant_Head_and_Neck_Neoplasm	ANXA2;AURKB;ADAMTS13;IRAK1;CYP39A1;MMP7;FANCA;CCNB1;ASAP1;TCF21;RAD51;ADH1B;AXL;BRCA2;SELP;CYP2C19;ROBO1;PPP1R1A;BRIP1;CDH19;ADRA2B;PTGS2;BIRC5;RAD21;ADH1C;TIMP2;TGM3;CYP2C9;ITGA6;CXCR6;CYP2E1;MCM7;FOS;TYMS;CHEK1;NAT2;CEP55;CXCL12;RAB25;CDKN2A;TACSTD2;FANCI;H2AFX;IGFBP7;PTPN13;HSPA4;NPC1;TP73;TRIP13;TGFA;FANCB;OGG1;MSH2;
C0009375	777	76	40.8527	1.86034	1.0444e-06	6.03636e-05	Colonic_Neoplasms	SPINK1;CYP26A1;EDN1;ENG;MMP7;CCNB1;HLTF;SRPK1;MPZ;FASN;MT1E;PLCB1;KPNA2;PRKG1;BIRC5;PLK1;LPA;UBE2C;DPP4;CHEK1;NAT2;CEP55;DTYMK;CXCL12;COL2A1;G6PD;MDK;TOP2A;KHDRBS3;TACSTD2;E2F1;PPARG;MCM2;TGFA;PROM1;AURKA;EGR1;OGG1;MSH2;ODC1;ESRP1;ADAMTS13;MKI67;SLC22A1;GLI2;CCL5;MT1F;LPL;LY6E;GCNT3;TET1;SCRIB;PTGS2;TIMP2;ZKSCAN3;POLD1;GSTM5;ESR1;RSPO3;IGFBP3;TYMS;DCN;UHRF1;RAB25;CDKN2A;EOMES;PTH1R;MT1X;S100A8;BG…
C0677898	165	26	8.17551	3.18023	1.17413e-06	6.62835e-05	invasive_cancer	ADAMTS13;CX3CR1;UHRF1;ASAP1;CDKN2A;SYNPO2;BRCA2;S100A8;BRCA1;SOSTDC1;MCM2;PTTG1;PTGS2;AURKA;RPS6KA3;STIL;MSH2;SIX1;PGR;EFEMP1;CKAP4;PMS2;CCNB2;MCM7;PRSS8;ESR1;
C1261473	657	67	32.666	2.05106	1.16433e-06	6.62835e-05	Sarcoma	ANXA2;ENG;GGH;BRCA1;CIB2;TEK;SQSTM1;BIRC5;PLK1;DPP4;MUC6;CCNE1;PRIMA1;FOXM1;EZH2;LYVE1;FOS;EMILIN1;MDK;TOP2A;E2F1;IGFBP7;IKZF3;NCAM1;MYCN;PPARG;TERT;TGFA;MAPT;TDRKH;NRAS;AURKA;MSH2;MAD2L1;AURKB;MKI67;NGFR;RAD51;NCOA2;GPC3;PDGFRA;PTGS2;PRKDC;NPY1R;ESR1;VIPR1;IGFBP3;TYMS;MELK;RND3;CCK;ZWINT;CDKN2A;RECQL4;MAPK8IP2;CDKN3;BUB1;SFRP1;HGF;FSD1;STMN1;MYOCD;IGF2BP1;CD109;CKAP4;PMS2;CDC25A;
C0027819	1697	139	92.1334	1.50868	1.30951e-06	7.30768e-05	Neuroblastoma	PTN;CYP26A1;EDN1;HSPB6;IRAK1;TPX2;CCNB1;LRRN1;B3GAT1;B4GALNT1;BRCA1;TEK;SQSTM1;BIRC5;PTGDR;PLK1;DAB1;CCNE1;FOXM1;EZH2;CHEK1;C1QL1;DUSP2;TAF2;RGS4;E2F1;IGFBP7;NCAM1;CDC6;PPARG;DBH;HSPA4;TP73;MYBL2;MAPT;ALX3;NRAS;AURKA;EGR1;EFNB3;AURKB;CHAF1A;ZFPM2;NGFR;SMOX;CD8A;CAPG;PTGS2;ARFGEF2;PRKDC;SULF2;NPY1R;ESR1;GBA;SNCA;SCGB3A1;CCK;SREBF2;TFRC;BCL11B;SHC3;BLK;NNMT;CPZ;PTTG1;STMN1;TRIM24;ANXA2;NPY5R;EPHA3;…
C0007113	275	36	14.8831	2.41885	1.37857e-06	7.60565e-05	Rectal_Carcinoma	TKT;GGH;MKI67;HSD17B2;MMP7;RAD51;BLM;SMOX;MPO;PTGER2;CYP1A2;GMNN;PTGS2;PLK1;TIMP2;CYP2E1;BOP1;IGFBP3;TYMS;NAT2;GPX2;ARID3A;CXCL12;DNAJC12;CDKN2A;CCHCR1;H2AFX;IKZF3;PPARG;TERT;TP73;HGF;PROM1;NRAS;MSH2;PMS2;
C0341439	128	22	6.93473	3.17244	1.75957e-06	9.59856e-05	Chronic_liver_disease	IGFBP3;ALB;HAMP;NAT2;DLAT;CCL5;NGFR;TOP2A;ADH1B;ASPM;CDKN3;CYP2C19;PDGFRA;CSTB;TERT;SLC17A5;HGF;TGFA;PTGS2;CYP2E1;HSD17B13;ESR1;
C0003850	1086	97	49.8996	1.9439	1.82911e-06	9.75861e-05	Arteriosclerosis	PTN;CYP26A1;EDN1;IRAK1;MMP7;FCRL6;TRIB3;RFX5;BRCA1;TEK;SQSTM1;CCL19;DPP4;COL15A1;GSTA4;SORT1;PPBP;IGFBP7;PPARG;HSPA4;TP73;EGR1;RIPK2;BHLHE22;STEAP4;SLC22A1;TCF21;APOA5;BLM;KLF2;MPO;SELP;CAPG;PTGS2;DUSP1;P2RY12;CYP2C9;CYP2E1;ESR1;NR6A1;FMOD;DHCR7;SREBF2;SCARB1;PTGIR;CCNA2;S100A8;PCSK9;BGN;IL27;MYOCD;HMGCR;ANXA2;ENG;P2RY13;CCL23;LMNB1;CYP1A2;ITGAD;ADRA2B;CD5L;LPA;THBS4;FOS;CXCL12;FCGR3B;RASL11B;TRP…
C0007222	786	76	39.7537	1.91177	1.81039e-06	9.75861e-05	Cardiovascular_Diseases	HMGCR;EDN1;ENG;GGH;NUP155;MFAP4;TRIB3;FADS1;PTGER2;BRCA1;CYP2C19;DACH1;ADRA2B;LPA;PRKAR2A;DPP4;THBS4;SOD3;FOS;SORT1;CXCL12;G6PD;ADRA2A;TXNRD1;PPBP;FCGR3B;PPARG;DBH;MAPT;CETP;RIPK2;HBB;CCL21;ADAMTS13;CCL5;IL33;NEDD4L;HHIP;APOA5;ADH1B;LPL;KLF2;MPO;SELP;LAMC2;ROBO1;AMPD1;FDFT1;PTGS2;DUSP1;ADH1C;P2RY12;REN;LCAT;NPY1R;ESR1;MMRN1;IGFBP3;ALB;HAMP;F3;CX3CR1;SCARB1;CDKN2A;TFPI2;BCL11B;PTGIR;S100A8;IL1RAPL…
C0424295	708	70	29.9822	2.33472	1.88265e-06	9.93507e-05	Hyperactive_behavior	TSPAN32;ZAP70;EPHA3;MS4A1;HIST1H4E;BRCA2;MPZ;FASN;BRCA1;FCGR2B;NTRK2;CYP2C19;TEK;SQSTM1;LPA;EZH2;SLC1A4;FOS;HIST2H4B;AKR1D1;CADM2;CXCL12;C1QL1;FEZ1;ADRA2A;SLC9A9;ADCY5;E2F1;IGHA1;SLC6A8;MAPK10;DBH;WDR62;MAPT;PROM1;CFTR;CETP;NRAS;BUB1B;RAC3;APCDD1;GABRB3;ADAMTS13;AZIN1;RAD51;BLM;LPL;SELP;HIST1H4H;CCBE1;PTGS2;DUSP1;ANK3;REN;PRSS8;ESR1;GABRA2;ASRGL1;CCK;DHCR7;CDKN2A;HMGA1;CCNA2;CDKN3;IL1RAPL1;COCH;H…
C0334634	348	42	15.3336	2.73908	1.9918e-06	0.00010398	Malignant_lymphoma,_lymphocytic,_intermediate_differentiation,_diffuse	ZAP70;UBR5;MKI67;IGHD;GLI2;CCL5;TPX2;IGF2BP3;CCNB1;SOX12;MS4A1;RAD51;FASN;CDKN2C;MCM6;GMNN;PLK1;CCL19;DPP4;TCL1A;CCNE1;EZH2;FMOD;CDT1;CHEK1;PRELP;CXCL12;DUSP2;G6PD;CDKN2A;TOP2A;E2F1;CCNA2;CDKN3;PBK;MYCN;CDC6;HSPA4;TERT;MSH2;PDE7B;RAD51AP1;
C0020224	120	21	6.55618	3.20309	2.22877e-06	0.000115114	Polyhydramnios	FOXF1;BUB1;ESCO2;SPINT2;MYCN;SEMA3E;GPC3;GBA;CNTN1;CHD7;TRIP13;MYH11;COL2A1;DHCR7;FANCB;BUB1B;ITGA6;PTH1R;HBA2;HBA1;TRAIP;
C0376628	43	12	2.30506	5.20593	2.26349e-06	0.000115676	Chromosome_Breakage	FANCB;FANCA;BRCA1;UBE2T;CDCA7;RAD51;BLM;HELLS;FANCI;BRCA2;H2AFX;BRIP1;
C0700095	1654	135	81.2916	1.66069	2.32973e-06	0.000117821	Central_neuroblastoma	PTN;CYP26A1;EDN1;HSPB6;IRAK1;TPX2;CCNB1;LRRN1;B3GAT1;B4GALNT1;BRCA1;TEK;SQSTM1;BIRC5;PTGDR;PLK1;DAB1;CCNE1;FOXM1;EZH2;CHEK1;C1QL1;DUSP2;TAF2;RGS4;E2F1;IGFBP7;NCAM1;CDC6;PPARG;DBH;HSPA4;TP73;MYBL2;MAPT;ALX3;NRAS;AURKA;EGR1;EFNB3;AURKB;CHAF1A;ZFPM2;NGFR;SMOX;CD8A;CAPG;PTGS2;ARFGEF2;PRKDC;SULF2;NPY1R;ESR1;GBA;SNCA;SCGB3A1;CCK;SREBF2;TFRC;BCL11B;SHC3;BLK;NNMT;CPZ;STMN1;TRIM24;ANXA2;NPY5R;EPHA3;SMC2;H…
C0279626	1022	92	52.6244	1.74824	2.61032e-06	0.000129807	Squamous_cell_carcinoma_of_esophagus	PLCE1;ANXA2;ENG;MMP7;EPHA3;CCNB1;HIST1H4E;BRCA2;SLC22A17;FASN;BRCA1;CDC25B;CYP2C19;ACACA;DKK3;SMYD3;BIRC5;PLK1;LIFR;CCNE1;PRIMA1;EZH2;MCM7;HIST2H4B;NAT2;CADM2;CXCL12;G6PD;MDK;LGI1;SLC9A9;ADAMTS9;CCHCR1;E2F1;SLC6A8;ADH4;TERT;TP73;TGFA;AURKA;EGR1;OGG1;MSH2;BUB1B;MAD2L1;FAM83F;AURKB;KRT19;BMP6;CCL21;HIST1H4I;AZIN1;MKI67;CHAF1A;RBMS3;CCL5;NGFR;ADH1B;LAMC2;HIST1H4H;CSTB;PTGS2;EIF5A2;MCM10;ADH1C;TGM3;C…
C0024232	141	23	7.63904	3.01085	2.6202e-06	0.000129807	Lymphatic_Metastasis	TYMS;CCL21;F3;SFN;CXCL12;MMP7;RAB25;CDKN2A;FOXF1;HSP90AB1;TEK;HGF;PROM1;PTGS2;CFTR;EGR1;MSH2;MUC6;SIX1;PGR;CKAP4;STC2;ESR1;
C0004135	395	45	15.3955	2.92294	3.37364e-06	0.000165445	Ataxia_Telangiectasia	EDN1;HIST1H4I;ENG;CHAF1A;CLSPN;CCNB1;BLM;HIST1H4E;SH2D1A;BRCA2;LAMC2;SPSB1;BRCA1;HIST1H4H;PLK1;TCL1A;FOXM1;PRKDC;POLD1;EZH2;CCNB2;MCM7;HIST2H4B;CHEK1;CXCL12;G6PD;CDKN2A;TOP2A;TFRC;STMN2;E2F1;H2AFX;TTK;PPBP;S100A8;CDC25C;NCAM1;CDKN3;PPARG;FDPS;TERT;HGF;NRAS;RPS6KA3;CKAP4;
C0020255	252	33	9.99474	3.30174	3.92394e-06	0.000190267	Hydrocephalus	ESCO2;ULK4;GBA;RNASEH2A;RND3;ASRGL1;GLI2;E2F5;B3GALNT2;GPSM2;DUSP2;DHCR7;RECQL4;RAD51;E2F1;LAMC2;NTF3;GPC3;FREM2;ZIC2;SLC17A5;OGDH;DLG5;NME5;FANCB;NRAS;RPS6KA3;CENPF;CCDC85C;BUB1B;HBA2;HBA1;CDCA8;
C0019196	780	74	42.2585	1.75113	3.95819e-06	0.000190267	Hepatitis_C	HMGCR;IRAK1;LUM;IL1RAPL2;SLC28A3;EPHA3;GZMH;MS4A1;ASPM;AXL;FASN;CYP1A2;IRAK2;ACSL3;GLT8D2;SQSTM1;PPIL1;DPP4;IL1R2;CXCL12;RHEB;HM13;TOP2A;IGFALS;E2F1;FCGR3B;NCAM1;MYCN;PPARG;HSPA4;TP73;CRHR2;TGFA;FCN2;IL7R;ADAMTS13;AZIN1;PGLYRP2;MKI67;SLC22A1;CCL5;LPL;MPO;GPC3;AMPD1;PTGS2;DUSP1;CYP2C9;TOMM40;CYP2E1;CLEC4M;ESR1;VIPR1;IGFBP3;ALB;HAMP;SNCA;GPX2;CD69;AFM;SCARB1;CDKN2A;TFRC;GEM;CDKN3;PCSK9;SFRP1;BMPER;…
C0027831	209	29	10.7737	2.69174	4.13265e-06	0.000191086	Neurofibromatosis_1	PTN;CCL5;CXCL12;RHEB;FANCA;MDK;CDKN2A;NGFR;FANCI;BRCA2;CCNA2;MPZ;BRCA1;PDGFRA;CRTAC1;HGF;AMPD1;BRIP1;DACH1;BIRC5;EPHB1;FANCB;NRAS;AURKA;UBE2T;MSH2;PGR;PMS2;ESR1;
C0004153	1133	99	59.2465	1.67098	4.01864e-06	0.000191086	Atherosclerosis	PTN;CYP26A1;EDN1;IRAK1;MMP7;FCRL6;TRIB3;RFX5;BRCA1;CYP2C19;SQSTM1;CCL19;DPP4;COL15A1;SORT1;PPBP;IGFBP7;PPARG;HSPA4;TP73;EGR1;RIPK2;BHLHE22;STEAP4;SLC22A1;TCF21;APOA5;BLM;KLF2;MPO;SELP;CAPG;PTGS2;DUSP1;P2RY12;CYP2C9;CYP2E1;ESR1;NR6A1;FMOD;DHCR7;SREBF2;SCARB1;PTGIR;CCNA2;S100A8;PCSK9;BGN;IL27;PDE1A;MYOCD;HMGCR;ANXA2;ENG;P2RY13;CCL23;LMNB1;CYP1A2;ITGAD;ADRA2B;CD5L;LPA;THBS4;FOS;CXCL12;FCGR3B;TRPC6;T…
C2931822	781	74	41.1969	1.79625	4.06942e-06	0.000191086	Nasopharyngeal_carcinoma	ANXA2;EDN1;MMP7;CCNB1;MS4A1;BRCA2;FASN;BRCA1;CIB2;ZIC2;ANLN;TACC3;BIRC5;PLK1;NEDD4;UBE2C;FOXM1;EZH2;IGFBP6;CHEK1;CEP55;CXCL12;RRM2;TOP2A;ADAMTS9;E2F1;CDC25C;HSPA4;TERT;TP73;FAM72A;MAPT;PROM1;EGR1;OGG1;HBB;BUB1B;MAD2L1;AURKB;KRT19;UBR5;RBMS3;CCL5;RAD51;BLM;ITGA9;PTGS2;CXCR6;CYP2E1;ESR1;MMRN1;IGFBP3;TYMS;SFN;GPX2;SCGB3A1;CD69;CCK;CDKN2A;GEM;TFPI2;CDKN3;SFRP1;NPC1;NNMT;HGF;FSD1;IL27;STMN1;MYOCD;CENP…
C0020443	239	32	12.7436	2.51107	4.12636e-06	0.000191086	Hypercholesterolemia	MMRN1;HMGCR;ANXA2;ALB;EDN1;SORT1;F3;GNMT;CXCL12;CCK;SREBF2;SCARB1;LPL;SELP;SLC6A8;S100A8;PCSK9;BGN;CAPG;ACACA;IL27;FDFT1;SQLE;CETP;ASAH2;LPA;APOF;REN;COL15A1;SOAT2;HBA1;ESR1;
C0025202	2451	185	130.548	1.4171	4.26546e-06	0.000195366	melanoma	EDN1;MMP7;IGF2BP3;CCNB1;HIST1H4E;SRPK1;B3GAT1;B4GALNT1;BRCA1;TEK;NUDT1;BIRC5;LTBP4;FOXM1;MAPK12;UGT2B10;ID1;RHEB;NCAM1;VTCN1;AURKA;AURKB;HIST1H4I;FANCA;ASAP1;NGFR;TCF21;LXN;CD8A;FDFT1;PTGS2;PRKDC;ESR1;TYMS;SNCA;GTSE1;IL1RAPL1;PCSK9;BGN;PTTG1;CDCA5;STMN1;ANGPTL1;TP53I3;TRIM24;TBC1D16;PLXNA4;KIF23;ANXA2;NPAS2;LUM;CENPE;AXL;BRCA2;NTRK2;DKK3;GNAZ;CXCL2;PRIMA1;GPBAR1;WNT2;LYVE1;HIST2H4B;G6PD;TACSTD2;T…
C0024305	537	56	28.142	1.98991	4.54704e-06	0.000206317	Lymphoma,_Non_Hodgkin	NPAS2;TPX2;MS4A1;SH2D1A;BRCA1;FCGR2B;BIRC5;PLK1;STIL;UBE2C;DPP4;TCL1A;IL1R2;FOXM1;FLT3;EZH2;LYVE1;ASPG;CHEK1;NAT2;FAM72B;CXCL12;MDK;E2F1;FCGR3B;RAD54L;NCAM1;MYCN;CDC6;HSPA4;TERT;TP73;SMC4;NRAS;AURKA;OGG1;MSH2;HBB;CCL21;MKI67;CCL5;MPO;RAD54B;PTGS2;TIMP2;CYP2C9;CYP2E1;ESR1;AKR1C3;TYMS;CX3CR1;CCK;CDKN2A;TFRC;H2AFX;HGF;
C0035335	538	56	28.1944	1.98621	4.67293e-06	0.000210066	Retinoblastoma	CCNB1;BRCA2;FASN;BRCA1;CDC25B;KPNA2;ADRA2B;BIRC5;PLK1;DAB1;UBE2C;CCNE1;FOXM1;EZH2;FOS;CHEK1;DUSP2;HELLS;E2F1;CDC25C;NCAM1;MYCN;PPARG;HSPA4;TERT;MCM2;TP73;MYBL2;CRHR2;PROM1;MSH2;KIF14;LIN9;MAD2L1;MKI67;EXO1;CDKN2C;PTGS2;NUP205;CXCR6;STC2;POLD1;ESR1;TYMS;DCN;SCGB3A1;UHRF1;CDKN2A;RECQL4;H2AFX;CDKN3;BGN;EPHB1;FANCB;STMN1;CDC25A;
C2145472	256	33	13.1818	2.50344	5.18171e-06	0.0002308	Urothelial_Carcinoma	KRT19;ENG;MKI67;RBMS3;LUM;KCNK17;UGT2B7;KPNA2;PTGS2;EIF5A2;DUSP1;CXCL2;CCNE1;FOXM1;CYP2E1;EZH2;DCN;UPK3A;CDC20;RRM2;CDKN2A;CDKN3;BGN;SLITRK6;TERT;NME5;STMN1;AURKA;OGG1;MSH2;MAD2L1;FBLN5;XPO5;
C0424688	569	58	30.9897	1.87159	5.61382e-06	0.000247774	Small_head	CENPE;NSMCE2;ASPM;BRCA2;TUBB2B;TBCE;ZIC2;BRIP1;SASS6;STIL;CDT1;KIF11;OTUD6B;TAF2;FANCI;TUBG1;SLC6A8;MYCN;CDC6;WDR62;TERT;MCM4;GJB3;KIF14;BUB1B;ESCO2;CKAP2L;GLI2;FANCA;CIT;RAD51;BLM;POLR1A;GMNN;ARFGEF2;RAD21;REN;GABBR2;GTF2IRD1;PRKDC;TRAIP;CDCA7;GBA;DLAT;PLP1;DHCR7;PLK4;BUB1;FREM2;TRIP13;FANCB;UBE2T;RPS6KA3;NSDHL;HBA2;FBLN5;KIF23;HBA1;
C0042373	400	45	19.6822	2.28632	5.96849e-06	0.000257479	Vascular_Diseases	ANXA2;EDN1;ENG;IL33;APOA5;SYNPO2;LPL;KLF2;FLVCR1;MPO;SELP;BRCA1;ADM2;PTGS2;LPA;P2RY12;CYP2C9;REN;FOXM1;ESR1;MMRN1;FOS;ALB;SORT1;CFP;F3;CX3CR1;CXCL12;CDKN2A;PTGIR;S100A8;NEXN;PCSK9;BGN;NTF3;PPARG;HSPA4;TP73;HGF;TGFA;CETP;EGR1;MYOCD;ECM1;FBLN5;
C0018801	814	76	40.6581	1.86925	5.97654e-06	0.000257479	Heart_failure	ANXA2;PTN;EDN1;ENG;PRKAR2B;LUM;EPHA3;HTR4;NSMCE2;AXL;FADS1;HTR2B;FASN;BRCA1;ACACA;BIRC5;LPA;CCL19;CXCL2;LIFR;DPP4;TCL1A;FOXM1;HCN2;SOD3;FOS;CXCL12;G6PD;RGS4;EHD3;SLC6A8;NEXN;NCAM1;APLN;TRPC6;PPARG;DBH;HSPA4;ENAH;CCL21;ZFPM2;NGFR;MPO;SELP;HAND2;PPP1R1A;AMPD1;PTGS2;DUSP1;PCK1;TIMP2;REN;CYP2E1;ACLY;MMRN1;ALB;ADAMTSL2;HAMP;DCN;RND3;CX3CR1;CD69;CCK;FKBP1B;TFRC;PBK;FDPS;DTNA;SLC17A5;HGF;FSD1;NPTXR;MYOC…
C0029463	1102	96	58.4442	1.64259	5.99281e-06	0.000257479	Osteosarcoma	EDN1;MMP7;IGF2BP3;CCNB1;FXYD6;SQSTM1;BIRC5;PLK1;CCNE1;FOXM1;EZH2;DNASE1L3;CHEK1;EMILIN1;E2F1;IGFBP7;PPARG;HSPA4;TP73;ADAMTS2;AURKA;EGR1;FCN2;AURKB;BMP6;GDF2;TCF21;PTGS2;DUSP1;ITGA6;PRKDC;ESR1;TYMS;CDC20;CCK;MTBP;H2AFX;CCNA2;S100A8;BGN;MSTO1;FSD1;CDCA5;STMN1;MYOCD;CD109;EFEMP1;ECT2;ANXA2;ENG;DIRAS3;LUM;AXL;BRCA2;DKK3;WNT2;FOS;DTYMK;CXCL12;MDK;TXNRD1;EBF2;MYCN;TERT;TGFA;PROM1;BZW2;ODC1;RRP12;APCDD1…
C0235782	232	31	12.3173	2.51679	6.13732e-06	0.000261374	Gallbladder_Carcinoma	PLCE1;SOD3;NAT2;CXCL12;CCK;ADRA2A;CDKN2A;FEN1;TFPI2;AXL;S100A8;GPC3;ROBO1;DKK3;TP73;LAPTM4B;HGF;PTGS2;PROM1;BIRC5;NRAS;OGG1;MSH2;TIMP2;PGR;FOXM1;PMS2;EZH2;SPOCK1;ESR1;CDC25A;
C0153567	63	14	3.25837	4.29662	6.33972e-06	0.000267647	Uterine_Cancer	BRCA1;NRAS;AURKA;CDKN2A;ABCF2;MSH2;PDGFRA;HMGA1;PGR;BRCA2;PTGS2;PROM1;ESR1;BIRC5;
C0376545	556	57	27.3901	2.08104	6.64972e-06	0.000278314	Hematologic_Neoplasms	ENG;MS4A1;SH2D1A;BRCA2;BRCA1;ID4;PRKG1;BRIP1;PLK1;UBE2C;DPP4;TCL1A;FLT3;EZH2;KIF11;G6PD;TOP2A;FANCI;NCAM1;HSPA4;TERT;TP73;ADAMTS2;PROM1;NRAS;EGR1;MSH2;BUB1B;MAD2L1;IL7R;KRT19;FANCA;BLM;LXN;PDGFRA;TLX1;PTGS2;REN;TYMS;GBA;F3;PRELP;CDC20;CDKN2A;GEM;BCL11B;PLK4;MAPK8IP2;CDKN3;PBK;TRIP13;IL27;FANCB;STMN1;UBE2T;CKAP4;PMS2;
C0032584	284	35	15.4676	2.2628	8.41648e-06	0.000349248	polyps	SCN7A;AURKB;ENG;MKI67;SLC22A1;MMP7;ASPM;CYP1A2;PDGFRA;ANXA10;ADRA2B;PTGS2;ADH1C;MUC6;CXCR6;EZH2;WNT2;ESR1;IGFBP3;TYMS;NAT2;G6PD;CDKN2A;HMGA1;E2F1;IGFBP7;PPARG;CFTR;NRAS;AURKA;EGR1;OGG1;MSH2;PTGIS;ODC1;
C0919267	937	84	45.8379	1.83254	8.66122e-06	0.000356358	ovarian_neoplasm	PTN;EDN1;TK1;DIRAS3;MMP7;S100P;HLTF;SKAP1;AXL;SRPK1;BRCA2;FASN;PTGER2;CYP1A2;BRCA1;NTRK2;ANXA3;SQSTM1;ID4;BRIP1;BIRC5;LPA;CCNE1;IL1R2;FOXM1;EZH2;ID1;CXCL12;MDK;TOP2A;E2F1;PPARG;VTCN1;TERT;TP73;ATP13A4;CAMK4;TGFA;NRAS;AURKA;EFNB3;MSH2;GRHL2;PGR;FCN2;UBR5;MKI67;RBMS3;ZFPM2;FANCA;CHIC1;RAD51;KLF2;LAMC2;FCN3;GPC3;PDGFRA;PTGS2;EIF5A2;DUSP1;TIMP2;PRSS8;ESR1;IGFBP3;TYMS;DCN;F3;HOXD9;SFN;ASRGL1;RAB25;CDK…
C0472777	4	4	0.208481	19.1864	9.11992e-06	0.000371997	Hemoglobin_E/beta_thalassemia_disease	HBB;HBA1;HBA2;HAMP;
C0585442	1041	91	57.2913	1.58837	9.19456e-06	0.000371997	Osteosarcoma_of_bone	EDN1;MMP7;CCNB1;FXYD6;SQSTM1;BIRC5;PLK1;CCNE1;FOXM1;EZH2;DNASE1L3;CHEK1;EMILIN1;E2F1;IGFBP7;PPARG;HSPA4;TP73;ADAMTS2;AURKA;EGR1;FCN2;AURKB;BMP6;GDF2;TCF21;PTGS2;DUSP1;ITGA6;PRKDC;ESR1;TYMS;CDC20;CCK;MTBP;H2AFX;CCNA2;S100A8;BGN;MSTO1;FSD1;CDCA5;STMN1;MYOCD;CD109;EFEMP1;ECT2;ANXA2;ENG;DIRAS3;LUM;AXL;DKK3;WNT2;FOS;DTYMK;CXCL12;MDK;EBF2;TERT;TGFA;PROM1;BZW2;ODC1;RRP12;APCDD1;KRT19;MKI67;GLI2;CCL5;RAD…
C1621958	853	78	23.9355	3.25876	9.6891e-06	0.000388765	Glioblastoma_Multiforme	ANXA2;NPAS2;IRAK1;TPX2;EPHA3;TRIB3;IGF2BP3;CCNB1;AXL;UBE2S;B4GALNT1;TEK;SQSTM1;DKK3;ADRA2B;TACC3;BIRC5;PLK1;LTBP4;LPA;FOXM1;FLT3;EZH2;HIST1H3B;FOS;NAT2;CXCL12;LGI1;TOP2A;E2F1;IGFBP7;TRPC6;PPARG;TERT;PROM1;ANGPTL6;TREH;MSH2;BUB1B;BHLHE22;GAS1;MKI67;RBMS3;CCL5;NGFR;RAD51;LAMC2;CANX;CDKN2C;PDGFRA;CSTB;PPP1R1A;CDH19;PTGS2;CXCR6;PRKDC;IGFBP3;TYMS;MELK;F3;RND3;CDC20;SCGB3A1;CX3CR1;UHRF1;RAB25;CDKN2A;HM…
C0740457	420	46	22.3946	2.05407	1.02166e-05	0.000406569	Malignant_neoplasm_of_kidney	ESCO2;ANXA2;SPINK1;ENG;RBMS3;HLTF;AXL;BRCA2;FASN;SOSTDC1;ROBO1;SQSTM1;UGT2B7;DKK3;PTGS2;ERCC6L;BIRC5;PLK1;SULF2;EZH2;IGFBP3;TYMS;HAMP;MELK;CXCL12;RHEB;UHRF1;CRHBP;CDKN2A;S100A8;IGFBP7;SFRP1;TP73;PLA2R1;HGF;FSD1;TGFA;PROM1;AURKA;UBE2T;EGR1;OGG1;MSH2;GRHL2;MAD2L1;ESM1;
C0346153	153	23	8.07058	2.84986	1.0692e-05	0.000422029	Breast_Cancer,_Familial	IGFBP3;CHEK1;SFN;HSD17B2;CLSPN;HMGA1;RAD51;CENPE;BLM;BRCA2;TTK;RAD54L;BRCA1;POLQ;TEK;BRIP1;BIRC5;FANCB;MSH2;LSS;BUB1B;PMS2;ESR1;
C1269683	511	53	18.9822	2.79209	1.10349e-05	0.000428596	Major_Depressive_Disorder	NPAS2;NGFR;CIT;HTR4;MPO;LAMC2;FADS1;ELOVL5;CYP1A2;SOSTDC1;NTRK2;CYP2C19;PLCB1;ADRA2B;PTGS2;DUSP1;ANK3;SLC6A13;CYP2C9;REN;GABBR2;TOMM40;PRIMA1;CXCR6;IL1R2;ESR1;FOS;CFP;DEFA1;C1QL1;PLP1;CRHBP;ADRA2A;CDKN2A;RGS4;EHD3;PVALB;ADCY5;VIP;NCAM1;BMP5;NTF3;DBH;HSPA4;TERT;GPM6A;CRHR2;DDC;PROM1;EPHB1;STMN1;EGR1;CHRM2;
C0011849	1503	122	82.202	1.48415	1.09661e-05	0.000428596	Diabetes_Mellitus	SPINK1;EDN1;SLC5A11;TKT;IRAK1;AGFG1;TRIB3;B3GAT1;FADS1;FASN;BRCA1;CYP2C19;CIB2;TEK;UGT2B7;DACH1;CST7;DPP4;FOXM1;EZH2;GSTA4;HYOU1;SORT1;RHEB;ADRA2A;ADAMTS9;ADCY5;IGFBP7;PPARG;VTCN1;HSPA4;MAPT;GJB3;EGR1;OGG1;BMP6;SLC22A1;ASAP1;NGFR;APOA5;KLF2;MPO;SELP;PTGS2;KIF2C;PCK1;ADH1C;P2RY12;CYP2C9;CYP2E1;ESR1;CCK;SREBF2;SCARB1;S100A8;BUB1;PCSK9;BLK;IL27;PTTG1;EFEMP1;HMGCR;ANXA2;NPY5R;MGAM;DPT;MS4A1;BRCA2;PTP…
C0085110	216	29	11.7641	2.46513	1.24876e-05	0.00048117	Severe_Combined_Immunodeficiency	IL7R;ANXA2;APCDD1;ZAP70;ALB;ENG;F3;EPHA3;CDKN2A;MS4A1;TFRC;BCL11B;E2F1;NCAM1;MTHFD1L;CD3E;PPARG;ROBO1;TEK;CHD7;NNMT;HGF;PRKG1;PTGS2;PROM1;STMN1;DPP4;FOXM1;PRKDC;
C0003873	1828	143	94.2311	1.51755	1.3445e-05	0.000509965	Rheumatoid_Arthritis	ZAP70;PTN;CYP26A1;EDN1;IRAK1;CCNB1;SH2D1A;B3GAT1;FCGR2B;CYP2C19;PHACTR3;ANXA3;TEK;KPNA2;BIRC5;CLEC1B;DPP4;EZH2;SOD3;DNASE1L3;ADAMTS9;CCHCR1;E2F1;PPBP;IKZF3;NCAM1;CLSTN2;PPARG;VTCN1;HSPA4;CRHR2;AURKA;EGR1;BMP6;NDUFA4L2;STEAP4;SLC22A1;KLF2;MPO;SELP;CD226;CD8A;AMPD1;PTGS2;DUSP1;ITGA6;ESR1;TYMS;SNCA;GPX2;CSE1L;CCNA2;S100A8;BGN;BLK;IL27;EPHB1;IL18RAP;ASPN;HMGCR;NPAS2;ENG;GGH;SIGIRR;CCL23;EPHA3;SHCBP1;…
C0021368	428	46	22.3808	2.05533	1.34261e-05	0.000509965	Inflammation	PTN;CCL21;EDN1;CXCL14;CCL5;SLC28A3;IL33;APOA5;AQP8;KLF2;MPO;SELP;CYP2C19;PTGS2;GZMA;BIRC5;CCL19;CXCL2;CLN6;HAMP;DEFA1;CXCL12;CCK;COL2A1;PLP1;TFRC;TFPI2;MT2A;VIP;RASL11B;NCAM1;NTF3;CD3E;APLN;PPARG;HSPA4;TP73;HGF;IL27;CRHR2;TGFA;CFTR;EGR1;CD48;PGR;CLEC12A;
C0577631	104	18	5.5156	3.26347	1.36372e-05	0.000513245	Carotid_Atherosclerosis	PCSK9;PPARG;HGF;IL27;CX3CR1;CXCL12;MMP7;TRIB3;SREBF2;CETP;LPA;APOA5;AXL;MARCO;LMNB1;CXCR6;LCAT;ESR1;
C0011581	740	69	39.0342	1.76768	1.59244e-05	0.000588434	Depressive_disorder	NPAS2;EDN1;MS4A1;HTR4;LMNB1;BRCA1;NTRK2;CYP2C19;CHD7;SQSTM1;TREM2;DPP4;SORT1;C1QL1;CRHBP;LGI1;ADRA2A;PVALB;ADCY5;NCAM1;HSP90AB1;MTHFD1L;NTF3;DBH;ADAMTS2;CRHR2;MAPT;CPLX2;OGG1;MSH2;HBB;CHRM2;SRPX;HTR1D;BHLHE22;GABRB3;ADAMTS13;RBMS3;NGFR;CIT;ADH1B;MPO;SELP;LAMC2;SOSTDC1;TAC3;CCNF;PTGS2;DUSP1;CYP2C9;REN;TOMM40;GTF2IRD1;CYP2E1;NPY1R;ESR1;ALB;CLN6;GBA;SNCA;CX3CR1;CDKN2A;SFRP1;GPM6A;EPHB1;STMN1;PMS2;SL…
C1611743	115	19	6.10555	3.11192	1.58053e-05	0.000588434	Familial_(FPAH)	PCSK9;BRCA1;MKRN3;PDGFRA;GBA;CIB2;SNCA;RBMS3;B3GALNT2;CETP;TBX20;CDKN2A;MSH2;REN;ADCY5;PTH1R;IGFALS;BRCA2;ESR1;
C0948008	393	43	20.9549	2.05202	1.61678e-05	0.000588434	Ischemic_stroke	ADAMTS13;ENG;CYP2C8;MMP7;APOA5;LPL;KLF2;BRCA2;MPO;SELP;FADS1;KCNK17;PTGER2;CYP2C19;ADRA2B;PTGS2;BIRC5;TREM2;SERPINI1;LPA;TIMP2;P2RY12;CYP2C9;REN;CXCR6;EZH2;ESR1;MMRN1;F3;G6PD;CDKN2A;CYP4A11;TFPI2;CDKN3;PCSK9;NTF3;PPARG;HSPA4;CETP;IL18RAP;EGR1;OGG1;PTGIS;
C0023895	603	59	32.4623	1.81749	1.6241e-05	0.000588434	Liver_diseases	ANXA2;EDN1;CYP39A1;LUM;CYP1A2;CYP2C19;BIRC5;CCL19;CXCL2;IL1R2;GPBAR1;IGFBP6;NAT2;AKR1D1;CXCL12;GNMT;SPINT1;TXNRD1;NCAM1;PPARG;TERT;DDC;CFTR;ASAH2;IL7R;CCL21;ADAMTS13;CCL5;NGFR;CIT;ADH1B;SELP;PDGFRA;PTGS2;ADH1C;CYP2C9;REN;CXCR6;ITGA6;CYP2E1;LCAT;SLC4A2;ESR1;VIPR1;IGFBP3;ALB;HAMP;DLAT;CCK;SREBF2;CDKN2A;TFPI2;CRISPLD2;PCSK9;BMPER;NPC1;SLC17A5;HGF;CDC25A;
C0003469	393	43	21.4939	2.00056	1.61678e-05	0.000588434	Anxiety_Disorders	NPY5R;GABRB3;EDN1;GLI2;ADH1B;LXN;BRCA2;MPZ;BRCA1;SOSTDC1;ALLC;NTRK2;CYP2C19;ACACA;PTGS2;ANK3;REN;CYP2E1;NPY1R;ESR1;AKR1C3;FOS;GABRA2;CCK;C1QL1;CRHBP;MDK;ADRA2A;CDKN2A;COL25A1;EOMES;PVALB;NCAM1;NTF3;DBH;MSTO1;ADAMTS2;CRHR2;DDC;STMN1;EGR1;SRPX;CDCA8;
C0030305	268	33	13.1718	2.50535	1.6425e-05	0.000590693	Pancreatitis	ANXA2;SPINK1;ADAMTS13;EDN1;CCL5;MMP7;APOA5;ADH1B;LPL;SH2D1A;MPO;SELP;PTGS2;DUSP1;ADH1C;CYP2E1;STC2;SULF2;ASPG;TYMS;ALB;CDC20;CCK;CDKN2A;CRISPLD2;S100A8;HSP90AB1;PPARG;ADH4;NUPR1;HGF;CFTR;EGR1;
C0002395	1980	152	106.932	1.42146	1.67287e-05	0.000597191	Alzheimers_Disease	EDN1;HSPB6;FXYD6;FASN;BRCA1;CDC25B;CYP2C19;SQSTM1;OGDH;BIRC5;PTGDR;PLK1;DAB1;CCL19;DPP4;FOXM1;EZH2;VAT1L;SORT1;CHEK1;KIF11;FAM72B;C1QL1;BCAM;ADRA2A;RGS4;IGFALS;E2F1;MAPK10;IGFBP7;PPARG;DBH;HSPA4;TP73;ADAMTS2;OLFM1;MAPT;EGR1;OGG1;MS4A6A;FCN2;BMP6;UBR5;NGFR;APOA5;SPON1;BLM;MPO;RNF112;CD8A;CAPG;PTGS2;SEZ6L2;PCK1;CYP2C9;ESR1;GBA;SNCA;CCK;SREBF2;SLC7A11;COL25A1;EOMES;TFRC;S100A8;BMPER;EPHB1;CDCA5;STMN…
C0476089	839	76	45.8866	1.65626	1.71638e-05	0.000608249	Endometrial_Carcinoma	ANXA2;EDN1;HSD17B2;MMP7;CCNB1;BRCA2;FASN;MT1E;BRCA1;NTRK2;ATAD2;ZIC2;SQSTM1;UGT2B7;DKK3;DACH1;GZMA;BIRC5;PLK1;DAB1;CXCL2;NEDD4;CCNE1;GPBAR1;EZH2;WNT2;IGFBP6;FOS;CHEK1;CXCL12;FEN1;CDC25C;IGFBP7;ABCF2;PPARG;TERT;NUPR1;TP73;MYBL2;TGFA;PROM1;AURKA;EGR1;OGG1;MSH2;BUB1B;PGR;AURKB;KRT19;LXN;NCOA2;HAND2;SCRIB;PTGS2;RAD21;TIMP2;SIX1;PRKDC;POLD1;ESR1;AKR1C3;IGFBP3;TYMS;DCN;ASRGL1;UHRF1;CDKN2A;H2AFX;RXFP1;C…
C3469521	248	31	13.5636	2.28553	1.76567e-05	0.000621182	FANCONI_ANEMIA,_COMPLEMENTATION_GROUP_A_(disorder)	CHEK1;MMP7;UHRF1;FANCA;CCNB1;NGFR;RAD51;BLM;RAD18;FANCI;E2F1;H2AFX;BRCA2;TTK;SELP;NCAM1;FOXF1;BRCA1;EXO1;SFRP1;TP73;BRIP1;PTGS2;FANCB;STMN1;UBE2T;EGR1;MSH2;POLD1;PMS2;ESR1;
C1336076	158	23	8.64133	2.66163	1.82678e-05	0.00063806	Sporadic_Breast_Carcinoma	TYMS;HSD17B2;RBMS3;CXCL12;UHRF1;FANCA;CDKN2A;GABRP;HMGA1;RAD51;H2AFX;BRCA2;BRCA1;VTCN1;TP73;ID4;BRIP1;OGG1;MSH2;PGR;EFEMP1;HSD17B13;ESR1;
C0004763	322	37	15.789	2.3434	2.0581e-05	0.000713718	Barrett_Esophagus	CYP26A1;ENG;MKI67;MMP7;TRIB3;IGF2BP3;FASN;PTGER2;RFC3;AMPD1;PTGS2;UBE2C;DPP4;MUC6;GPBAR1;WNT2;ESR1;IGFBP3;TYMS;GPX2;CDKN2A;H2AFX;CCNA2;IGFBP7;FOXF1;BUB1;PPARG;SFRP1;TERT;HGF;DDC;PROM1;CFTR;IL18RAP;MSH2;MAD2L1;CKAP4;
C0003431	30	9	1.52075	5.91815	2.23427e-05	0.000769318	Antisocial_Personality_Disorder	CYP2E1;ALLC;NTRK2;COL25A1;LAMC2;ANK3;GABRA2;DBH;ADH1B;
C0027708	369	41	14.2977	2.86758	2.27655e-05	0.000772913	Nephroblastoma	PTN;ZFPM2;BRCA2;MPZ;BRCA1;SOSTDC1;GPC3;CIB2;MYH11;PTGS2;SIX1;REN;FLT3;EZH2;ESR1;MDK;CDKN2A;TOP2A;NCAM1;CDKN3;PCSK9;MYCN;SFRP1;HSPA4;TERT;MCM2;TP73;HGF;TRIP13;TGFA;PROM1;FANCB;NRAS;EGR1;HBB;BUB1B;PGR;XPO5;EFS;CKAP4;PMS2;
C0040136	475	49	23.9427	2.04655	2.2669e-05	0.000772913	Thyroid_Neoplasm	KRT19;CCL21;MKI67;CXCL14;IGF2BP3;HLTF;SELP;GPC3;CDKN2C;ADRA2B;PTGS2;BIRC5;PLK1;UBE2C;DPP4;CCNE1;CXCR6;MCM7;ESR1;MMRN1;FOS;SORT1;DCN;F3;NAT2;ID1;CDKN2A;TACSTD2;HMGA1;PTH1R;E2F1;SHC3;IGFBP7;BUB1;PPARG;TERT;NUPR1;NNMT;TP73;PTTG1;PROM1;NRAS;EGR1;ECM1;MSH2;HBB;MAD2L1;XPO5;CKAP4;
C0020542	150	22	2.33169	9.4352	2.44901e-05	0.000803374	Pulmonary_Hypertension	HMGCR;EDN1;GBA;F3;ID1;CX3CR1;GDF2;GPR182;SELP;VIP;HTR2B;TRPC6;PPARG;TERT;PRKG1;TGFA;PTGS2;BIRC5;EGR1;SMAD6;PTGIS;FBLN5;
C0043121	8	5	0.398674	12.5416	2.43406e-05	0.000803374	Wernicke_Encephalopathy	MAPT;NTRK2;LAMC2;PTGS2;TKT;
C0266174	8	5	0.414219	12.0709	2.43406e-05	0.000803374	Duodenal_atresia	FOXF1;SEMA3E;MYCN;CHD7;CENPF;
C0041582	183	25	9.62167	2.5983	2.44662e-05	0.000803374	Ulcer	CXCL12;MMP7;IL33;CDKN2A;AQP8;CCNA2;MPO;FCGR3B;S100A8;CYP2C19;PDGFRA;MCM6;ANXA10;TERT;TEK;HGF;PTGS2;NRAS;LPA;EGR1;TIMP2;MUC6;CYP2C9;ODC1;CBFA2T3;
C4023676	8	5	0.436621	11.4516	2.43406e-05	0.000803374	Increased_nuchal_translucency	BUB1B;BUB1;BMPER;DHCR7;TRIP13;
C0549473	719	67	32.4614	2.06399	2.50233e-05	0.000804556	Thyroid_carcinoma	EDN1;EPB41L4A;MMP7;IGF2BP3;HLTF;MS4A1;BRCA2;ACACA;TEK;DKK3;BIRC5;PLK1;LPA;UBE2C;DPP4;PRIMA1;FOXM1;EZH2;MCM7;SOD3;FOS;HYOU1;SORT1;NAT2;ID1;BCAM;TACSTD2;CCNE2;NCAM1;MYCN;PPARG;TERT;TP73;TGFA;PROM1;NRAS;AURKA;ECM1;BUB1B;AURKB;KRT19;CCL21;RAD51;PRKCQ;SOSTDC1;PTGS2;TIMP2;ACLY;ESR1;MMRN1;CSE1L;KCNJ10;CCK;CDKN2A;HMGA1;RXFP1;SHC3;S100A8;BUB1;BGN;NNMT;HGF;FSD1;PTTG1;XPO5;CKAP4;TRIM24;
C0555198	503	51	26.8202	1.90156	2.47592e-05	0.000804556	Malignant_Glioma	AURKB;TK1;MKI67;BRCA2;LAMC2;NTRK2;PDGFRA;ROBO1;TEK;DKK3;PPP1R1A;PTGS2;BIRC5;GJB6;PLK1;NEDD4;TIMP2;FOXM1;PRKDC;EZH2;WNT2;HIST1H3B;IGFBP3;FOS;DCN;RDH16;CX3CR1;MDK;LGI1;SLC7A11;CDKN2A;TOP2A;TFRC;HMGA1;TFPI2;E2F1;H2AFX;MYCN;TERT;HGF;TGFA;PROM1;EPHB1;STMN1;EGR1;MSH2;ANGPTL1;EFEMP1;TRIM24;DEPDC1;KIF23;
C0023449	906	80	49.0849	1.62983	2.49893e-05	0.000804556	Acute_lymphocytic_leukemia	ANXA2;ZAP70;ENG;GGH;IGF2BP3;MS4A1;ASPM;B3GAT1;FADS1;FCGR2B;CIB2;DKK3;BIRC5;PLK1;LPA;STIL;DPP4;FOXM1;FLT3;COLEC10;EZH2;ASPG;FOS;CHEK1;NAT2;CXCL12;G6PD;MDK;TOP2A;IGFBP7;NCAM1;WDHD1;HSPA4;TERT;TP73;MAPT;DDC;PROM1;NRAS;AURKA;CD48;MSH2;UHMK1;CLEC12A;IL7R;AURKB;BMP6;NGFR;LXN;HMMR;MPO;PDGFRA;TLX1;CCL25;TIMP2;REN;CYP2E1;TAL2;ESR1;TYMS;DERL1;ASRGL1;CD69;UHRF1;CDKN2A;GEM;BCL11B;PLK4;BUB1;MSTO1;NNMT;PDE1A;F…
C1134719	217	28	11.9426	2.34456	2.81642e-05	0.000899588	Invasive_Ductal_Breast_Carcinoma	FMO2;DERL1;MKI67;CXCL14;GLI2;CXCL12;MT1F;RAB25;CDKN2A;GABRP;TACSTD2;RAD51;PTGER2;FOXF1;MT1E;BRCA1;TET1;HGF;PTTG1;NEK2;PTGS2;AURKA;MUC6;PGR;FOXM1;SULF2;HSD17B13;ESR1;
C0025990	399	43	17.8316	2.41144	2.89896e-05	0.000919899	Micrognathism	ESCO2;EDN1;EDARADD;NEDD4L;CENPE;NSMCE2;POLR1A;TBCE;GMNN;RAD21;LRP4;LTBP4;LIFR;GTF2IRD1;POLD1;EZH2;TRAIP;CDCA7;CDT1;GBA;COL2A1;DHCR7;RECQL4;BCL11B;HELLS;PTH1R;PLK4;IGFALS;BUB1;CCT3;MYCN;CDC6;BMPER;TRIP13;ADAMTS2;TGFA;NRAS;RPS6KA3;NSDHL;BUB1B;HBA2;PTDSS1;HBA1;
C0015625	289	34	15.6408	2.1738	3.57579e-05	0.0011273	Fanconi_Anemia	MMP7;FANCA;CCNB1;NGFR;RAD51;BLM;BRCA2;SELP;BRCA1;EXO1;BRIP1;PTGS2;CCNE1;PRKDC;POLD1;ESR1;CHEK1;UHRF1;RAD18;FANCI;E2F1;H2AFX;TTK;NCAM1;FOXF1;SFRP1;TP73;MCM4;FANCB;STMN1;UBE2T;EGR1;MSH2;PMS2;
C0018802	883	78	46.4259	1.6801	3.79702e-05	0.00118932	Congestive_heart_failure	ANXA2;PTN;EDN1;ENG;PRKAR2B;LUM;EPHA3;HTR4;NSMCE2;AXL;HTR2B;FASN;BRCA1;ACACA;ADM2;BIRC5;LPA;CCL19;CXCL2;LIFR;DPP4;TCL1A;FOXM1;HCN2;TRPV6;SOD3;FOS;CXCL12;G6PD;RGS4;EHD3;SLC6A8;NEXN;NCAM1;APLN;TRPC6;PPARG;DBH;HSPA4;ENAH;EGR1;CCL21;ZFPM2;NGFR;MPO;SELP;HAND2;PPP1R1A;AMPD1;PTGS2;PCK1;TIMP2;REN;CYP2E1;ACLY;ESR1;MMRN1;ALB;ADAMTSL2;HAMP;DCN;RND3;CX3CR1;CD69;CCK;FKBP1B;TFRC;PBK;DTNA;FDPS;SLC17A5;HGF;FSD1;N…
C0279000	606	58	31.9658	1.81444	3.8336e-05	0.00119309	Liver_and_Intrahepatic_Biliary_Tract_Carcinoma	TK1;ENG;DIRAS3;CCNB1;LMNB1;FASN;ANXA3;ATAD2;UGT2B7;KPNA2;BIRC5;PLK1;FOXM1;EZH2;LYVE1;SERPINA11;ID1;GNMT;G6PD;ALG1L;E2F1;CDC25C;PPARG;TERT;NUPR1;KIF18A;CAMK4;TGFA;PROM1;NRAS;AURKA;EGR1;ODC1;ADAMTS13;RBMS3;TMEM82;MPO;NCOA2;EXO1;GPC3;PDGFRA;ROBO1;PTGS2;ESR1;IGFBP3;DCN;CSE1L;PRICKLE1;CDKN2A;TFPI2;CCNA2;CDKN3;NNMT;HGF;FSD1;PTTG1;IGF2BP1;TRIM24;
C0079731	729	67	33.9128	1.97566	4.1071e-05	0.00127006	B_Cell_Lymphomas	ANXA2;ZAP70;SLC28A3;GZMM;CCNB1;MS4A1;SH2D1A;BRCA2;FCGR2B;CIB2;TEK;SQSTM1;BIRC5;PLK1;DPP4;TCL1A;CCNE1;FOXM1;EZH2;PRC1;CDT1;CHEK1;NAT2;CXCL12;DUSP2;G6PD;NCAM1;MYCN;TRPC6;PPARG;VTCN1;TERT;TP73;NRAS;AURKA;EGR1;EFNB3;MSH2;PGR;LRP12;MKI67;SLC22A1;IGHD;GLI2;ASAP1;BLM;KLF2;MPO;TET1;TLX1;PTGS2;TIMP2;ESR1;GBA;F3;CSE1L;CX3CR1;MTBP;CDKN2A;HGFAC;H2AFX;PBK;HGF;IL27;STMN1;CKAP4;CBFA2T3;
C0002938	5	4	0.257744	15.5193	4.35999e-05	0.00133973	Aneuploidy	TLX1;AURKA;KIF11;TRIP13;
C0019829	591	57	21.6162	2.63691	4.46628e-05	0.00136376	Hodgkin_Disease	ZAP70;TPX2;EPHA3;MS4A1;SH2D1A;BRCA2;B3GAT1;BRCA1;ALLC;PLK1;UBE2C;DPP4;COL15A1;EZH2;ULK4;FOS;CXCL12;MDK;TOP2A;COL14A1;CCHCR1;CDC25C;IGFBP7;CLSTN2;TP73;HDAC11;NRAS;EGR1;OGG1;HBB;IL7R;KRT19;MKI67;CCL5;NGFR;LPL;LAMC2;CDKN2C;PDGFRA;PPP1R1A;PTGS2;DUSP1;ZHX1;TIMP2;SIX1;CYP2C9;CDKN2A;EOMES;TFRC;GEM;CDKN3;NPC1;HGF;EPHB1;STMN1;CBFA2T3;CDC25A;
C1860236	40	10	1.52475	6.55847	4.54406e-05	0.00137028	Irregular_hyperpigmentation	FANCB;GJB6;FANCA;NRAS;UBE2T;DNASE1L3;RAD51;FANCI;BRCA2;BRIP1;
C0023055	40	10	2.16482	4.61932	4.54406e-05	0.00137028	Laryngeal_neoplasm	BRCA1;ZAP70;ADH1C;NAT2;ADH1B;TERT;S100A8;PROM1;PTGS2;BIRC5;
C0041696	515	51	9.80083	5.20364	4.77717e-05	0.00143168	Unipolar_Depression	NPAS2;HTR4;NTRK2;CYP2C19;PLCB1;DSCAM;PRIMA1;FOS;DEFA1;C1QL1;MRPL48;CRHBP;ADRA2A;SLC9A9;RGS4;EHD3;ADCY5;VIP;NCAM1;CLSTN2;NTF3;DBH;HSPA4;TERT;CRHR2;DDC;PROM1;CHRM2;NGFR;CIT;SPSB4;MPO;LAMC2;SELP;PTGS2;DUSP1;ANK3;CYP2C9;SLC6A13;REN;GABBR2;TOMM40;NPY1R;ESR1;ALB;CSE1L;CDKN2A;STMN2;BMP5;GPM6A;EPHB1;
C0023473	875	77	45.6052	1.6884	4.90373e-05	0.00146059	Myeloid_Leukemia,_Chronic	ZAP70;SPINK1;TKT;GZMH;MS4A1;HIST1H4E;AXL;SRPK1;SLC22A17;BRCA1;ACACA;TEK;SQSTM1;BIRC5;PLK1;CCL19;DPP4;TCL1A;FOXM1;FLT3;COLEC10;EZH2;FOS;HIST2H4B;DEFA1;CXCL12;G6PD;PPBP;FCGR3B;EBF2;NCAM1;CDC6;PPARG;HSPA4;TERT;TP73;PROM1;NRAS;AURKA;EGR1;ODC1;RAC3;CLEC12A;NKG7;AURKB;CCL21;HIST1H4I;CYP2C8;SLC22A1;RAD51;HMMR;MPO;SELP;HIST1H4H;PDGFRA;MYH11;PTGS2;TIMP2;REN;PRKDC;ESR1;AKR1C3;TYMS;CDCA7;LAMA4;F3;CDKN2A;TFR…
C0239946	544	53	28.1358	1.88372	5.11988e-05	0.00150711	Fibrosis,_Liver	CYP26A1;ENG;LUM;MMP7;MFAP4;CYP1A2;CCNE1;FOXM1;EZH2;COL14A1;SPINT1;MYCN;PPARG;TERT;TGFA;EGR1;HBB;SLC22A1;RBMS3;CCL5;IL33;GDF2;NGFR;KLF2;LAMC2;SOSTDC1;PDGFRA;ROBO1;PTGS2;TIMP2;REN;CXCR6;CYP2E1;MMRN1;VIPR1;FMOD;ALB;HAMP;DCN;F3;CX3CR1;DHCR7;LHX2;STMN2;HGFAC;CCNA2;SPINT2;PTPN13;NPC1;SLC17A5;HGF;MYOCD;FBLN5;
C0020538	1309	106	71.6666	1.47907	5.12201e-05	0.00150711	Hypertensive_disease	PLCE1;EDN1;STOX1;IRAK1;MMP7;NSMCE2;B3GAT1;FADS1;BRCA1;CYP2C19;TEK;SQSTM1;NUDT1;DPP4;CCNE1;CNTN4;SOD3;ULK4;NPW;ARID3A;EMILIN1;ID1;DUSP2;ADRA2A;CCHCR1;ADCY5;PPBP;PPARG;DBH;HSPA4;CRHR2;EGR1;ESRRG;OGG1;KLKB1;NGFR;NEDD4L;APOA5;CACNA1H;SELP;TAC3;MYH11;PTGS2;DUSP1;CYP2C9;NPY1R;ESR1;GPR182;CYP4A11;H2AFX;PCSK9;BGN;EPHB1;BMP10;MYOCD;SLC26A6;NPAS2;ENG;EPHA3;UBE2S;HTR2B;CYP1A2;PRKG1;ADRA2B;LPA;COL4A4;CXCL2;M…
C0004096	1311	106	71.0269	1.49239	5.23177e-05	0.00153013	Asthma	EDN1;HSPB6;IRAK1;CXCL14;MMP7;HIST1H4E;SYNPO2;B3GAT1;FADS1;FCGR2B;CYP2C19;ACSL3;CIB2;SQSTM1;BIRC5;PTGDR;CCL19;SOD3;DNASE1L3;CHEK1;ADAMTS9;CCHCR1;PPBP;IKZF3;PPARG;HSPA4;CRHR2;GABRQ;EGR1;RIPK2;OGG1;KLKB1;AURKB;HIST1H4I;SLC22A1;NEDD4L;MPO;SELP;TAC3;MYH11;PTGS2;DUSP1;OPN3;P2RY12;PYHIN1;CYP2E1;PRKDC;ESR1;PTGIR;S100A8;IL1RAPL1;FSD1;IL27;IL18RAP;ANXA2;SIGIRR;MS4A1;HTR4;AXL;PTGER2;CYP1A2;ALLC;PRKG1;ADRA2B…
C0279628	298	34	12.4663	2.72734	5.32047e-05	0.00154676	Adenocarcinoma_Of_Esophagus	ENG;RBMS3;MMP7;ASPM;AXL;FASN;PTGER2;RFC3;DKK3;AMPD1;PTGS2;PLK1;UBE2C;FOXM1;GPBAR1;POLD1;ESR1;IGFBP3;TYMS;UHRF1;CDKN2A;H2AFX;SLC6A8;IGFBP7;FOXF1;PPARG;SFRP1;TP73;HGF;PROM1;CFTR;STMN1;AURKA;PGR;
C0011570	574	55	30.2451	1.81848	5.56555e-05	0.00160838	Mental_Depression	NPAS2;EDN1;MS4A1;HTR4;CYP1A2;BRCA1;NTRK2;CYP2C19;DPP4;SORT1;C1QL1;CRHBP;LGI1;ADRA2A;PVALB;ADCY5;TXNRD1;NCAM1;HSP90AB1;MTHFD1L;NTF3;DBH;ADAMTS2;CRHR2;CPLX2;OGG1;CHRM2;SRPX;BHLHE22;GABRB3;ADAMTS13;RBMS3;NGFR;CIT;ADH1B;MPO;LAMC2;SOSTDC1;PTGS2;DUSP1;CYP2C9;REN;TOMM40;CYP2E1;NPY1R;ESR1;SNCA;CX3CR1;CDKN2A;SFRP1;GPM6A;EPHB1;STMN1;SLC4A10;CDCA8;
C0022658	638	60	32.9246	1.82235	5.84281e-05	0.00166864	Kidney_Diseases	EDN1;ENG;MMP7;MS4A1;NDST1;ELOVL5;BASP1;FCGR2B;DKK3;ADRA2B;LPA;COL4A4;DPP4;GPBAR1;ID1;DDN;G6PD;NCAM1;TRPC6;PPARG;DBH;VTCN1;TERT;TGFA;CFTR;CETP;EGR1;TREH;GAS1;CYP2C8;MKI67;CCL5;IL33;NGFR;LPL;MPO;CNDP1;SOSTDC1;PTGS2;CYP2C9;REN;CXCR6;CYP2E1;LCAT;ESR1;IGFBP3;FMOD;ALB;HAMP;DCN;F3;CX3CR1;SREBF2;CDKN2A;RECQL4;BGN;SFRP1;BLK;HGF;HBA1;
C0153452	202	26	10.8746	2.39089	5.82159e-05	0.00166864	Malignant_neoplasm_of_gallbladder	PLCE1;SOD3;NAT2;AGFG1;CCK;ADRA2A;CDKN2A;FEN1;AXL;S100A8;NTRK2;GPC3;DKK3;TP73;HGF;PTGS2;PROM1;BIRC5;CETP;OGG1;MSH2;TIMP2;PGR;SPOCK1;ESR1;CDC25A;
C0007124	286	33	15.1843	2.17331	6.05445e-05	0.00171897	Noninfiltrating_Intraductal_Carcinoma	KRT19;DIRAS3;MKI67;RBMS3;BRCA2;FASN;PTGER2;BRCA1;NCOA2;KPNA2;PTGS2;SIX1;SULF2;EZH2;ESR1;AKR1C3;IGFBP3;CHEK1;SCGB3A1;CXCL12;CDKN2A;TOP2A;S100A8;IGFBP7;SFRP1;TERT;HGF;NEK2;AURKA;PGR;CKAP4;PMS2;DEPDC1;
C0473527	20	7	1.01726	6.88124	6.15948e-05	0.00172245	Hypoalphalipoproteinemias	MMRN1;CETP;LPA;LCAT;PPARG;APOA5;ESR1;
C1334170	20	7	1.0344	6.76718	6.15948e-05	0.00172245	Indolent_Non_Hodgkin_Lymphoma	CDKN2A;CDC25B;ZAP70;MS4A1;CDC25C;ALX3;CDC25A;
C0206698	454	46	23.7404	1.93762	6.17315e-05	0.00172245	Cholangiocarcinoma	KRT19;EDN1;SLC22A1;MMP7;IGF2BP3;IL33;CCNB1;MPO;ITGA9;GPC3;SQSTM1;KPNA2;PTGS2;BIRC5;MUC6;FOXM1;EZH2;WNT2;SLC4A2;ESR1;ALB;HOXD9;SFN;NAT2;CXCL12;GNMT;CDKN2A;TFRC;FCGR3B;CDKN3;PBK;PPARG;SFRP1;TERT;TP73;LAPTM4B;HGF;NEK2;PROM1;CFTR;STMN1;NRAS;OGG1;MSH2;CKS2;RAD51AP1;
C0034013	67	13	3.28529	3.95703	6.21619e-05	0.00172455	Precocious_Puberty	FOS;MKRN3;TRPC6;PPARG;ACACA;TGFA;C1QL1;ADRA2B;PTGS2;DHCR7;CXCR6;IGFALS;ESR1;
C0014850	34	9	1.69048	5.32393	6.71324e-05	0.00185186	Esophageal_Atresia	FANCB;FANCA;MYCN;SEMA3E;ITGA6;CHD7;FANCI;BRCA2;BRIP1;
C0023467	1702	131	89.2923	1.46709	6.75175e-05	0.00185196	Leukemia,_Myelocytic,_Acute	PLCE1;SPINK1;TRIB3;CCNB1;HLTF;FXYD6;NSMCE2;RFC3;BRCA1;CDC25B;FCGR2B;CYP2C19;TEK;SQSTM1;BIRC5;PLK1;FOXM1;EZH2;CHEK1;E2F1;CDC25C;IGFBP7;SCN4A;NCAM1;PPARG;HSPA4;TP73;PLA2R1;MYBL2;ENAH;NRAS;AURKA;EGR1;OGG1;UHMK1;NKG7;AURKB;BMP6;SLC22A1;FANCA;BLM;MPO;CAPG;MYH11;PTGS2;DUSP1;ITGA6;CYP2E1;ESR1;TYMS;ASRGL1;TFRC;BCL11B;H2AFX;S100A8;BUB1;E2F7;PBK;CNKSR2;IL27;STMN1;CXCL17;TRIM24;ANXA2;TK1;MS4A1;TUBB2A;AXL;CD…
C0345904	804	71	30.969	2.29261	7.00651e-05	0.00188383	Malignant_neoplasm_of_liver	ANXA2;CGREF1;TK1;ENG;DIRAS3;EPHA3;CCNB1;LMNB1;FASN;ANXA3;ATAD2;UGT2B7;KPNA2;BIRC5;PLK1;FOXM1;EZH2;LYVE1;SERPINA11;NAT2;ID1;GNMT;G6PD;ALG1L;E2F1;CDC25C;CLSTN2;PPARG;TERT;NUPR1;KIF18A;CAMK4;TGFA;PROM1;NRAS;AURKA;EGR1;OGG1;ODC1;ADAMTS13;RBMS3;CCL5;HHIP;TMEM82;MPO;NCOA2;EXO1;GPC3;PDGFRA;ROBO1;PTGS2;ADH1C;TIMP2;CYP2E1;ESR1;IGFBP3;DCN;GPX2;CSE1L;PRICKLE1;CDKN2A;TFPI2;CCNA2;CDKN3;NNMT;HGF;FSD1;PTTG1;IGF…
C0030193	484	48	20.9388	2.29239	7.06295e-05	0.00188383	Pain	EDN1;IRAK1;COL5A3;CCL5;IGHM;IL33;ASAP1;NGFR;B3GAT1;MPZ;NTRK2;TET1;PLCB1;CAPG;ACACA;CCNF;SQSTM1;UGT2B7;ADRA2B;PTGS2;TREM2;LPA;P2RY12;CYP2C9;TCL1A;CXCR6;GPBAR1;ESR1;ALB;SFN;CX3CR1;CXCL12;COL2A1;CRHBP;ADRA2A;CCHCR1;MT2A;VIP;SCN4A;BGN;NTF3;HGF;MAPT;CFTR;HBB;PGR;HBA2;HBA1;
C0032580	391	41	19.083	2.14851	7.06625e-05	0.00188383	Adenomatous_Polyposis_Coli	CYP26A1;MKI67;MMP7;GPSM2;CCNB1;HLTF;BLM;BRCA2;BRCA1;PPP1R1A;NUDT1;SCRIB;PTGS2;PTGDR;PLK1;MUC6;CCNE1;FOXM1;PRKDC;POLD1;ESR1;SHOX2;FOS;ALB;CHEK1;NAT2;SCGB3A1;CDKN2A;FEN1;H2AFX;VIP;BGN;NTF3;PPARG;SFRP1;TERT;MAPT;RDH5;OGG1;MSH2;ODC1;
C0152276	27	8	1.38564	5.77349	7.10073e-05	0.00188383	Granulocytic_Sarcoma	FLT3;MPO;OGG1;DERL1;SELP;MYH11;PDGFRA;NCAM1;
C0085096	77	14	4.06166	3.44686	6.94509e-05	0.00188383	Peripheral_Vascular_Diseases	CYP1A2;PCSK9;ALB;CYP2C19;PPARG;F3;NAT2;HGF;CX3CR1;CFTR;LPA;P2RY12;CCHCR1;MPO;
C1861028	27	8	1.47668	5.41755	7.10073e-05	0.00188383	Esophageal_atresia_with_or_without_tracheoesophageal_fistula	FANCB;FANCA;CHD7;FANCI;GLI2;BRCA2;MYCN;BRIP1;
C0032927	445	45	22.1254	2.03386	8.06336e-05	0.00212759	Precancerous_Conditions	SPINK1;MKI67;NUP155;MMP7;MPO;LAMC2;MPZ;FASN;BRCA1;CDC25B;HAND2;ROBO1;TLX1;PRKG1;PTGS2;BIRC5;CTSA;PRIMA1;FOXM1;PRKDC;EZH2;WNT2;ESR1;GSTA4;FOS;CHEK1;DCN;SCGB3A1;COL2A1;CDKN2A;E2F1;BMP5;MYCN;SFRP1;TERT;TP73;LAPTM4B;HGF;MYBL2;TGFA;STMN1;NRAS;OGG1;MSH2;ODC1;
C1561643	379	40	19.0171	2.10337	8.37787e-05	0.00219863	Chronic_Kidney_Diseases	ADAMTS13;EDN1;CYP2C8;SLC22A1;GLI2;CCL5;CCL14;SH2D1A;MPO;ADM2;DKK3;DACH1;PTGS2;LPA;COL4A4;DPP4;P2RY12;SLC6A13;REN;ESR1;MMRN1;ALB;HAMP;CX3CR1;CXCL12;C1QL1;PDZRN3;CDKN2A;MT2A;TXNRD1;FCGR3B;TRPC6;PPARG;HSPA4;SLC17A5;HGF;TGFA;CETP;EGR1;MYOCD;
C0206754	256	30	13.4306	2.23371	8.51176e-05	0.00222175	Neuroendocrine_Tumors	KRT19;GGH;MKI67;MMP7;PHLDA3;B3GAT1;NTRK2;PDGFRA;TEK;CCNE1;FOXM1;GPBAR1;ESR1;TYMS;KIF11;CXCL12;CCK;DUSP2;CDKN2A;HMGA1;NCAM1;MYCN;SFRP1;HSPA4;TERT;TGFA;EPHB1;STMN1;PGR;ODC1;
C1854365	15	6	0.080581	74.4592	8.90965e-05	0.00222971	BREAST_CANCER_3	RAD21;BRCA1;HMGA1;BRCA2;ESR1;ID4;
C4024780	35	9	1.52417	5.90484	8.59919e-05	0.00222971	Almond_shaped_palpebral_fissure	FANCB;FANCA;UBE2T;NSDHL;MKRN3;RAD51;FANCI;BRCA2;BRIP1;
C0011847	1264	102	62.4126	1.63428	8.72424e-05	0.00222971	Diabetes	SPINK1;EDN1;TKT;IRAK1;AGFG1;TRIB3;FASN;BRCA1;CYP2C19;CIB2;DACH1;DPP4;FOXM1;EZH2;GSTA4;HYOU1;SORT1;RHEB;ADRA2A;ADAMTS9;ADCY5;PPARG;VTCN1;MAPT;EGR1;OGG1;BMP6;SLC22A1;NGFR;APOA5;KLF2;MPO;SELP;PTGS2;KIF2C;PCK1;ADH1C;P2RY12;CYP2C9;CYP2E1;ESR1;SREBF2;SCARB1;S100A8;PCSK9;BLK;IL27;PTTG1;EFEMP1;HMGCR;ANXA2;NPY5R;DPT;MS4A1;BRCA2;PTPRN2;MT1E;ADRA2B;LPA;FLT3;GPBAR1;NAT2;DEFA1;CXCL12;G6PD;TXNRD1;EBF2;NTF3;TRP…
C0027719	21	7	1.04052	6.72741	8.80189e-05	0.00222971	Nephrosclerosis	BGN;MPO;ALB;CXCL12;DCN;CYP4A11;REN;
C0679427	21	7	1.07892	6.48795	8.80189e-05	0.00222971	myeloblastosis	ACACA;E2F1;FOXM1;TOP2A;PKMYT1;MYBL2;UBE2C;
C0024117	666	61	34.5979	1.76311	8.67377e-05	0.00222971	Chronic_Obstructive_Airway_Disease	PLCE1;EDN1;IRAK1;CXCL14;MFAP4;HTR4;ATP2C2;CYP1A2;CIB2;GZMA;LTBP4;CD5L;CXCL2;MUC6;CNTN4;SOD3;NAT2;DEFA1;MDK;SPINT1;VIP;NTF3;TRPC6;PPARG;DBH;HSPA4;CFTR;EGR1;OGG1;CHRM2;KLKB1;RNASEH2A;CCL5;IL33;HHIP;KLF2;MPO;CD207;CD8A;PTGS2;TIMP2;RNF150;REN;MARCO;CXCR6;CYP2E1;MMRN1;VIPR1;ALB;SCARB1;CDKN2A;GPR182;S100A8;HGF;FSD1;IL27;CH25H;SMAD6;CD1C;FBLN5;PLXNA4;
C3163798	15	6	0.788662	7.60782	8.90965e-05	0.00222971	Recurrent_lower_respiratory_tract_infection	FCN3;CFTR;RFX5;LAMA2;PRKDC;MPO;
C2751492	43	10	2.29278	4.36153	8.84376e-05	0.00222971	AMYLOIDOSIS,_HEREDITARY,_TRANSTHYRETIN_RELATED	BGN;RDH5;NTF3;MSH2;ALB;PPP1R1A;VIP;NUDT1;GPSM2;PTGS2;
C1302401	257	30	14.144	2.12105	9.04941e-05	0.00225307	Adenoma_of_large_intestine	LUM;TPX2;MMP7;IL33;MPZ;FASN;CYP1A2;EXO1;PTGS2;EIF5A2;ADH1C;MUC6;CYP2C9;PRIMA1;CYP2E1;POLD1;ESR1;TYMS;NAT2;CSE1L;CXCL12;COL2A1;CDKN2A;FEN1;TXNRD1;PPARG;AURKA;OGG1;MSH2;ODC1;
C1257931	475	47	23.1826	2.02738	9.15467e-05	0.00225614	Mammary_Neoplasms,_Human	MKI67;RAD51;PDE2A;BRCA2;HMMR;FASN;BRCA1;NCOA2;EXO1;BRIP1;PTGS2;BIRC5;CXCL2;UBE2C;MRPL13;CCNE1;FOXM1;STC2;EZH2;PRC1;ESR1;RSPO3;FOS;TYMS;CHEK1;F3;NAT2;GPX2;CXCL12;CDKN2A;TOP2A;TFRC;TFPI2;E2F1;H2AFX;RAD54L;IGFBP7;SFRP1;TERT;TP73;TP53BP2;STMN1;AURKA;CENPF;CD109;PGR;EFEMP1;
C0269102	228	28	12.4698	2.24543	9.15205e-05	0.00225614	Endometrioma	IL7R;AKR1C3;FOS;FMO2;CYP26A1;CXCL14;HSD17B2;ITGB8;SCGB3A1;TACSTD2;RGS4;NEDD4L;HMGA1;RXFP1;CCNE2;PTGER2;FAM180A;CD226;TET1;OSR2;PTGS2;PLXNC1;DUSP1;PGR;STC2;SULF2;ESR1;IGFBP6;
C0019348	502	49	21.1438	2.31747	9.3014e-05	0.00228072	Herpes_Simplex_Infections	EDN1;SLC22A1;RBMS3;AGFG1;EPHA3;RAD51;LMNB1;BRCA2;LAMC2;FASN;PTGER2;CLDN11;TBCE;PRKG1;PTGS2;GZMA;TIMP2;FLT3;POLD1;ESR1;FOS;TYMS;ALB;F3;DTYMK;CX3CR1;CCK;DUSP2;MDK;HMGA1;CCNA2;CLEC9A;SLC6A8;CDKN3;POLQ;PBK;HSPA4;TERT;MYBL2;MAPT;PROM1;SMC4;CH25H;EGR1;TREH;CTTNBP2;HBB;ODC1;KIF23;
C0007115	504	49	24.886	1.96897	9.87873e-05	0.00241011	Malignant_neoplasm_of_thyroid	KRT19;EDN1;MMP7;IGF2BP3;HLTF;RAD51;BRCA2;PRKCQ;SOSTDC1;TEK;DKK3;PTGS2;LPA;UBE2C;DPP4;PRIMA1;FOXM1;EZH2;MCM7;ACLY;MMRN1;SOD3;FOS;HYOU1;SORT1;NAT2;ID1;BCAM;CDKN2A;TACSTD2;HMGA1;SHC3;CCNE2;NCAM1;BUB1;MYCN;PPARG;TERT;NNMT;TP73;HGF;PTTG1;PROM1;NRAS;AURKA;ECM1;BUB1B;XPO5;CKAP4;
C3642254	10	5	0.525774	9.50979	9.98079e-05	0.00241078	High_Grade_Ovarian_Serous_Adenocarcinoma	PGR;BRCA1;STMN1;CDKN2A;BRCA2;
C0013295	70	13	3.78843	3.4315	9.98041e-05	0.00241078	Duodenal_Ulcer	CYP2C19;CD8A;HSPA4;SLC22A1;DTYMK;PTGS2;CFTR;EGR1;ADH1C;TFRC;ADH1B;MPO;S100A8;
C0917816	1031	86	55.8571	1.53964	0.000100604	0.00241797	Mental_deficiency	TKT;LAMA2;NDST1;FASN;CIB2;ZIC2;EZH2;SEMA3E;KIF11;TAF2;DDHD2;MAPK10;PPARG;WDR62;ALX3;NRAS;FANCA;NEDD4L;KIF4A;ARFGEF2;TRAIP;CDCA7;KCNJ10;DHCR7;BCL11B;PLK4;CCNA2;IL1RAPL1;BUB1;SLITRK6;FREM2;CNKSR2;TRIP13;UBE2T;NSDHL;PTDSS1;SLC4A10;DNAJC6;NLGN4X;CENPE;ASPM;BRCA2;TUBB2B;TBCE;CHD7;BRIP1;ADRA2B;SASS6;STIL;COLEC10;SLC1A4;FOS;COG5;HELLS;FANCI;VIP;SLC6A8;MYCN;TERT;PROM1;BUB1B;ESCO2;GABRB3;GNB5;CKAP2L;CIT;R…
C0023434	1118	92	53.0312	1.73483	0.000103054	0.00245842	Chronic_Lymphocytic_Leukemia	ZAP70;EDN1;IRAK1;SLC28A3;B3GAT1;BRCA1;SMYD3;BIRC5;CCL19;DPP4;FOXM1;HIST1H2AE;ULK4;DUSP2;E2F1;IKZF3;DBH;HSPA4;TP73;MYBL2;NRAS;AURKA;BMP6;IGHD;IGHM;NGFR;MPO;CD8A;PTGS2;DUSP1;CYP2C9;ESR1;FMOD;KLRC4;TFRC;BCL11B;SHC3;S100A8;E2F7;BLK;GPM6A;TRIP13;IL18RAP;PDE7B;C11orf21;MS4A1;BRCA2;ALLC;DKK3;ID4;LPA;STIL;MYEOV;TCL1A;PRIMA1;FLT3;COLEC10;FOS;NAT2;CXCL12;G6PD;FCGR3B;RAD54L;TERT;PROM1;MSH2;ODC1;CLEC12A;APCD…
C0206686	184	24	9.76889	2.45678	0.000103299	0.00245842	Adrenocortical_carcinoma	AKR1C3;TYMS;PTN;ALB;EDN1;MRAP2;SCARB1;CDKN2A;TOP2A;TCF21;LPL;VIP;CDKN3;BMP5;PPARG;ACACA;TERT;PTTG1;NRAS;MSH2;LIFR;REN;PGR;ESR1;
C0003467	462	46	23.9475	1.92087	0.000107163	0.00253794	Anxiety	GABRB3;EDN1;GLI2;ADH1B;LXN;BRCA2;MPZ;BRCA1;ALLC;NTRK2;CYP2C19;TAC3;ACACA;CHD7;CCNF;SQSTM1;DSCAM;PTGS2;TREM2;RAD21;ANK3;GTF2IRD1;CYP2E1;NPY1R;ESR1;AKR1C3;GABRA2;CCK;C1QL1;CRHBP;CDKN2A;COL25A1;PVALB;ADCY5;DBH;MSTO1;CRHR2;DDC;MAPT;STMN1;EGR1;MSH2;HBB;SRPX;PMS2;CDCA8;
C0017185	121	18	6.514	2.76328	0.00010858	0.00255901	Gastrointestinal_Neoplasms	BRCA1;SPINK1;PDGFRA;ENG;TP73;CXCL12;PTGS2;RAD21;CDKN2A;MSH2;BLM;HBA2;BRCA2;SPINT1;POLD1;PMS2;WNT2;HBA1;
C4476524	394	41	16.3022	2.515	0.000114904	0.00265648	Decreased_projection_of_mandible	ESCO2;EDN1;EDARADD;NEDD4L;CENPE;NSMCE2;POLR1A;TBCE;GMNN;RAD21;LRP4;LTBP4;LIFR;GTF2IRD1;POLD1;EZH2;TRAIP;CDCA7;CDT1;GBA;COL2A1;DHCR7;RECQL4;BCL11B;HELLS;PTH1R;PLK4;IGFALS;BUB1;MYCN;CDC6;BMPER;TRIP13;ADAMTS2;TGFA;NRAS;NSDHL;BUB1B;HBA2;PTDSS1;HBA1;
C1857130	394	41	19.7698	2.07387	0.000114904	0.00265648	Hypoplastic_mandible_condyle	ESCO2;EDN1;EDARADD;NEDD4L;CENPE;NSMCE2;POLR1A;TBCE;GMNN;RAD21;LRP4;LTBP4;LIFR;GTF2IRD1;POLD1;EZH2;TRAIP;CDCA7;CDT1;GBA;COL2A1;DHCR7;RECQL4;BCL11B;HELLS;PTH1R;PLK4;IGFALS;BUB1;MYCN;CDC6;BMPER;TRIP13;ADAMTS2;TGFA;NRAS;NSDHL;BUB1B;HBA2;PTDSS1;HBA1;
C4476523	394	41	20.04	2.04591	0.000114904	0.00265648	Decreased_projection_of_lower_jaw	ESCO2;EDN1;EDARADD;NEDD4L;CENPE;NSMCE2;POLR1A;TBCE;GMNN;RAD21;LRP4;LTBP4;LIFR;GTF2IRD1;POLD1;EZH2;TRAIP;CDCA7;CDT1;GBA;COL2A1;DHCR7;RECQL4;BCL11B;HELLS;PTH1R;PLK4;IGFALS;BUB1;MYCN;CDC6;BMPER;TRIP13;ADAMTS2;TGFA;NRAS;NSDHL;BUB1B;HBA2;PTDSS1;HBA1;
C4476525	394	41	20.7831	1.97276	0.000114904	0.00265648	Retrusion_of_lower_jaw	ESCO2;EDN1;EDARADD;NEDD4L;CENPE;NSMCE2;POLR1A;TBCE;GMNN;RAD21;LRP4;LTBP4;LIFR;GTF2IRD1;POLD1;EZH2;TRAIP;CDCA7;CDT1;GBA;COL2A1;DHCR7;RECQL4;BCL11B;HELLS;PTH1R;PLK4;IGFALS;BUB1;MYCN;CDC6;BMPER;TRIP13;ADAMTS2;TGFA;NRAS;NSDHL;BUB1B;HBA2;PTDSS1;HBA1;
C0034885	71	13	3.65996	3.55195	0.000116107	0.00266963	Rectal_Neoplasms	TYMS;PPARG;F3;NAT2;MKI67;CXCL12;MMP7;PTGS2;BIRC5;NRAS;MSH2;CYP2E1;PMS2;
C0025958	234	28	12.7845	2.19014	0.000116573	0.00266963	Microcephaly	SLC1A4;NCAPH;CDT1;CHEK1;KIF11;DHCR7;TAF2;EOMES;CENPE;ASPM;PLK4;IGFALS;TUBG1;LAMC2;TUBB2B;BRCA1;MYCN;CDC6;WDR62;TRIP13;PLK1;ARFGEF2;SASS6;CENPF;STIL;KIF14;BUB1B;TRAIP;
C4024589	396	41	19.4628	2.10658	0.000119215	0.00270461	Aplasia/Hypoplasia_of_the_mandible	ESCO2;EDN1;EDARADD;NEDD4L;CENPE;NSMCE2;POLR1A;TBCE;GMNN;RAD21;LRP4;LTBP4;LIFR;GTF2IRD1;POLD1;EZH2;TRAIP;CDCA7;CDT1;GBA;COL2A1;DHCR7;RECQL4;BCL11B;HELLS;PTH1R;PLK4;IGFALS;BUB1;MYCN;CDC6;BMPER;TRIP13;ADAMTS2;TGFA;NRAS;NSDHL;BUB1B;HBA2;PTDSS1;HBA1;
C0035412	396	41	20.7754	1.97349	0.000119215	0.00270461	Rhabdomyosarcoma	MKI67;GLI2;CCL5;EPHA3;BRCA1;NCOA2;CDKN2C;PDGFRA;CIB2;BIRC5;PLK1;LIFR;SIX1;FOXM1;EZH2;HES6;WNT2;IGFBP6;ESR1;F3;CXCL12;CCK;G6PD;CDKN2A;TFRC;NCAM1;FOXF1;MYCN;TERT;TP73;HGF;FSD1;OLFM1;PROM1;NRAS;EGR1;IGF2BP1;MSH2;BUB1B;ODC1;PMS2;
C0272027	22	7	1.13407	6.17245	0.000122989	0.00277727	Pyridoxine_responsive_sideroblastic_anemia	FANCB;FANCA;FANCI;UBE2T;BRCA2;BRIP1;RAD51;
C1335302	700	63	34.3239	1.83546	0.000124632	0.00280134	Pancreatic_Ductal_Adenocarcinoma	ANXA2;SPINK1;LUM;TPX2;MMP7;EPHA3;IGF2BP3;ASPM;AXL;BRCA2;FASN;BRCA1;CDC25B;CHD7;ZIC2;SQSTM1;STIL;UBE2C;IL1R2;FOXM1;EZH2;CXCL12;GNMT;DUSP2;RRM2;MDK;E2F1;CDC25C;PPARG;VTCN1;TERT;NUPR1;TGFA;PROM1;CFTR;AURKA;ESRP1;KRT19;GLI2;CCL5;HHIP;ROBO1;DLG5;PTGS2;DUSP1;SQLE;KIF20A;IGFBP3;PLAC8;F3;CDC20;CX3CR1;CDKN2A;TFPI2;TTK;BGN;HGF;PTTG1;CKAP4;ECT2;PSPH;SPOCK1;CDC25A;
C0423903	946	80	50.0086	1.59973	0.000126015	0.00280644	Low_intelligence	DNAJC6;TKT;LAMA2;NLGN4X;NDST1;CENPE;ASPM;BRCA2;TUBB2B;TBCE;CIB2;CHD7;ZIC2;BRIP1;SASS6;STIL;COLEC10;EZH2;SLC1A4;FOS;SEMA3E;KIF11;COG5;TAF2;HELLS;FANCI;DDHD2;SLC6A8;MAPK10;MYCN;PPARG;WDR62;TERT;PROM1;ALX3;NRAS;BUB1B;ESCO2;GABRB3;GNB5;CKAP2L;FANCA;NEDD4L;RAD51;CIT;KIF4A;CCBE1;ARFGEF2;ANK3;GABBR2;CTSA;GTF2IRD1;TRAIP;CDCA7;KCNJ10;B3GALNT2;PLP1;DHCR7;RECQL4;LRAT;BCL11B;PLK4;IL1RAPL1;BUB1;SLITRK6;FREM2;…
C4020876	946	80	50.0086	1.59973	0.000126015	0.00280644	Dull_intelligence	DNAJC6;TKT;LAMA2;NLGN4X;NDST1;CENPE;ASPM;BRCA2;TUBB2B;TBCE;CIB2;CHD7;ZIC2;BRIP1;SASS6;STIL;COLEC10;EZH2;SLC1A4;FOS;SEMA3E;KIF11;COG5;TAF2;HELLS;FANCI;DDHD2;SLC6A8;MAPK10;MYCN;PPARG;WDR62;TERT;PROM1;ALX3;NRAS;BUB1B;ESCO2;GABRB3;GNB5;CKAP2L;FANCA;NEDD4L;RAD51;CIT;KIF4A;CCBE1;ARFGEF2;ANK3;GABBR2;CTSA;GTF2IRD1;TRAIP;CDCA7;KCNJ10;B3GALNT2;PLP1;DHCR7;RECQL4;LRAT;BCL11B;PLK4;IL1RAPL1;BUB1;SLITRK6;FREM2;…
C1883486	578	54	31.8102	1.69757	0.000129726	0.00287589	Uterine_Corpus_Cancer	ANXA2;EDN1;HSD17B2;MMP7;BRCA2;MT1E;BRCA1;ATAD2;SQSTM1;UGT2B7;DKK3;DACH1;BIRC5;DAB1;CXCL2;NEDD4;CCNE1;GPBAR1;EZH2;IGFBP6;FOS;CHEK1;CXCL12;IGFBP7;ABCF2;TERT;NUPR1;TP73;TGFA;PROM1;EGR1;OGG1;MSH2;BUB1B;PGR;KRT19;LXN;NCOA2;HAND2;PTGS2;TIMP2;POLD1;PRKDC;ESR1;AKR1C3;IGFBP3;TYMS;DCN;ASRGL1;CDKN2A;H2AFX;FSD1;STMN1;PMS2;
C0025362	1157	94	31.5401	2.98033	0.000133522	0.0029466	Mental_Retardation	TKT;LAMA2;AGFG1;NDST1;CIB2;ZIC2;NEDD4;CNTN4;EZH2;SEMA3E;KIF11;TAF2;DDHD2;MAPK10;PPARG;WDR62;MAPT;ALX3;NRAS;FCN2;FANCA;NEDD4L;KIF4A;ARFGEF2;ITGA6;TRAIP;CDCA7;KCNJ10;DHCR7;BCL11B;PLK4;IL1RAPL1;BUB1;SLITRK6;FREM2;CNKSR2;TRIP13;CDCA5;UBE2T;NSDHL;PTDSS1;SLC4A10;DNAJC6;IL1RAPL2;NLGN4X;CENPE;ASPM;UBE2S;BRCA2;TUBB2B;TBCE;CHD7;DSCAM;BRIP1;SASS6;STIL;COLEC10;SLC1A4;FOS;G6PD;COG5;HELLS;FANCI;SLC6A8;MYCN;TER…
C0259783	72	13	3.57984	3.63145	0.000134656	0.00295818	mixed_gliomas	HIST1H3B;NTRK2;PDGFRA;MKI67;TERT;PTGS2;MDK;PLK1;STMN1;CDKN2A;TOP2A;TFRC;BRCA2;
C0497406	237	28	12.9349	2.16468	0.000135985	0.0029739	Overweight	IGFBP3;ALB;EDN1;HAMP;CCL5;SCARB1;APOA5;CCHCR1;LPL;H2AFX;MPO;FASN;PCSK9;CYP2C19;PPARG;WDHD1;BLK;NPC1;ATP13A4;ADRA2B;PTGS2;CETP;LPA;AURKA;EGR1;RPS6KA3;PGR;ESR1;
C0949059	63	12	2.13504	5.62049	0.000142435	0.00310099	Polyp_of_large_intestine	CYP1A2;IGFBP3;MSH2;PPARG;MUC6;PTGIS;ENG;NAT2;TERT;POLD1;PMS2;PTGS2;
C0030354	203	25	8.759	2.85421	0.000146339	0.00317177	Papilloma	IL7R;IGFBP3;ZAP70;DCN;MKI67;CD69;CDKN2A;GABRP;HMGA1;E2F1;S100A8;CDKN3;PPARG;CD226;TERT;TP73;PRKG1;SCRIB;TGFA;PTGS2;NRAS;AURKA;ODC1;ESR1;CDC25A;
C0019159	259	30	14.254	2.10467	0.000147286	0.00317811	Hepatitis_A	IL33;BRCA1;CYP2C19;ROBO1;PTGS2;CXCL2;CYP2E1;ESR1;VIPR1;ALB;NAT2;DLAT;AKR1D1;RRM2;CDKN2A;TFRC;S100A8;IGFBP7;NCAM1;MYCN;VTCN1;TERT;TP73;SLC17A5;HGF;TGFA;PROM1;OGG1;KLRB1;ESM1;
C0013336	276	31	14.4798	2.14091	0.000152795	0.00328238	Dwarfism	CKAP2L;IGHD;GLI2;NSMCE2;BRCA2;GINS1;GPC3;CYP2C19;GMNN;CYP2C9;REN;CTSA;POLD1;TRAIP;SHOX2;IGFBP3;CDT1;ASRGL1;GNMT;COL2A1;PTH1R;IGFALS;PLK4;CDKN3;BGN;CDC6;MCM2;MCM4;ADAMTS2;ODC1;PTDSS1;
C1762616	240	28	3.9776	7.03943	0.000160878	0.00344081	Meningioma,_benign,_no_ICD_O_subtype	SOD3;FOS;EDN1;NAT2;MKI67;PRELP;RBMS3;CXCL12;CCK;MDK;CDKN2A;EGFL6;BRCA2;IGFBP7;SOSTDC1;MYCN;CSTB;SFRP1;TERT;TP73;BRIP1;PTGS2;TIMP2;CKS2;PGR;CXCR6;ODC1;ESR1;
C3161373	3	3	0.137159	21.8724	0.000166201	0.00345759	Dominant_thalassemia	HBB;HBA1;HBA2;
C3697776	3	3	0.150874	19.8841	0.000166201	0.00345759	Proliferative_verrucous_oral_leukoplakia	GMNN;CDKN2A;MCM2;
C0700299	3	3	0.154818	19.3776	0.000166201	0.00345759	Heinz_Body_Anemias	HBB;HBA1;HBA2;
C0149521	301	33	15.5334	2.12446	0.000166523	0.00345759	Pancreatitis,_Chronic	SPINK1;EDN1;TK1;CXCL14;LUM;MMP7;IL33;NGFR;HHIP;ADH1B;LPL;FLVCR1;BRCA2;PTGS2;DUSP1;ADH1C;MUC6;CYP2E1;DCN;F3;CDC20;CX3CR1;CCK;UHRF1;CDKN2A;TFPI2;CRISPLD2;NTF3;SFRP1;ADH4;TGFA;PROM1;CFTR;
C1832127	3	3	0.154818	19.3776	0.000166201	0.00345759	Square_face	SEMA3E;LIFR;CHD7;
C0023212	125	18	6.57218	2.73882	0.000165783	0.00345759	Left_Sided_Heart_Failure	PCSK9;SOD3;ALB;EDN1;PPARG;ACACA;PPP1R1A;PRKAR2B;PRKG1;MYH11;PTGS2;PCK1;CXCL2;REN;FBLN5;HTR2B;ACLY;FASN;
C0021367	64	12	3.4564	3.47182	0.000166648	0.00345759	Mammary_Ductal_Carcinoma	MMRN1;UBR5;MKI67;CSE1L;NUDT1;PTGS2;BUB1B;UBE2S;MAD2L1;E2F1;MT2A;ESR1;
C1843367	984	82	52.1861	1.5713	0.00016857	0.00348258	Poor_school_performance	DNAJC6;TKT;LAMA2;NLGN4X;NDST1;CENPE;ASPM;BRCA2;TUBB2B;TBCE;CIB2;CHD7;ZIC2;BRIP1;SASS6;STIL;COLEC10;EZH2;SLC1A4;FOS;SEMA3E;KIF11;OTUD6B;COG5;TAF2;HELLS;FANCI;DDHD2;SLC6A8;MAPK10;MYCN;PPARG;WDR62;TERT;PROM1;ALX3;NRAS;BUB1B;ESCO2;GABRB3;GNB5;CKAP2L;FANCA;NEDD4L;RAD51;CIT;KIF4A;CCBE1;ARFGEF2;ANK3;GABBR2;CTSA;GTF2IRD1;TRAIP;CDCA7;KCNJ10;B3GALNT2;PLP1;DHCR7;RECQL4;LRAT;BCL11B;PLK4;IL1RAPL1;BUB1;SLITRK6…
C4021741	38	9	1.99794	4.50463	0.000171079	0.00351944	Abnormal_cortical_bone_morphology	LRP4;SASS6;NSDHL;STIL;KIF14;CIT;WDR62;ASPM;PTDSS1;
C0007134	1347	106	70.129	1.5115	0.000179436	0.0036758	Renal_Cell_Carcinoma	SPINK1;EDN1;MMP7;GPSM2;IGF2BP3;CCNB1;B3GAT1;BRCA1;TEK;SQSTM1;DACH1;BIRC5;PLK1;DPP4;FOXM1;COL15A1;EZH2;CHEK1;RHEB;E2F1;PPBP;IGFBP7;PPARG;VTCN1;HSPA4;TP73;PLA2R1;NRAS;AURKA;EGR1;OGG1;AURKB;BMP6;CHAF1A;CAPG;ROBO1;AMPD1;PTGS2;DUSP1;GNG4;SULF2;ESR1;TYMS;CSE1L;CDC20;SCARB1;EOMES;TFRC;H2AFX;CCNA2;NUF2;HMGCR;ANXA2;ENG;EPHA3;AXL;MT1E;SRXN1;DKK3;FLT3;IGFBP6;NAT2;DEFA1;CXCL12;COL14A1;PVALB;SPINT1;FCGR3B;VIP…
C0002871	489	47	26.0737	1.80259	0.000180213	0.00367619	Anemia	BMP6;ADAMTS13;ENG;CYP2C8;CCL5;SLC28A3;FANCA;MS4A1;APOA5;HEPH;SH2D1A;LAMC2;TBCE;BRIP1;TCL1A;REN;WNT2;ASPG;TYMS;CDCA7;ALB;GBA;HAMP;CHEK1;NAT2;G6PD;CDKN2A;TFRC;LHX2;HELLS;H2AFX;FCGR3B;NCAM1;HIST1H2BJ;BMPER;TERT;NPC1;SLC17A5;HGF;FANCB;UBE2T;EGR1;HBB;HBA2;KIF23;HBA1;CDC25A;
C1704272	419	42	22.7004	1.85019	0.000187516	0.00380916	Benign_Prostatic_Hyperplasia	AURKB;HOXD3;BMP6;EDN1;MKI67;CXCL14;GLI2;CCL5;PPP1R14A;CCNB1;LPL;FLVCR1;HMMR;DKK3;ADRA2B;PTGS2;DUSP1;PLK1;CCL19;REN;ITGA6;CXCR6;EZH2;TRPV6;ESR1;IGFBP3;CEP55;GNMT;DUSP2;CDKN2A;TOP2A;VAT1;S100A8;IGFBP7;FOXF1;PPARG;SFRP1;TGFA;PROM1;EGR1;MSH2;ODC1;
C0151744	447	44	23.5788	1.86609	0.000197875	0.00400285	Myocardial_Ischemia	ADAMTS13;EDN1;HSPB6;ADH1B;LPL;MPO;SELP;CANX;CYP2C19;SLC5A1;ADM2;AMPD1;PTGS2;DUSP1;LPA;CXCL2;NEDD4;ADH1C;CYP2C9;REN;ESR1;SOD3;IGFBP3;HYOU1;ALB;DCN;F3;DLAT;ID1;CXCL12;TFRC;CCNA2;TXNRD1;IGFBP7;NCAM1;PCSK9;PPARG;HSPA4;HGF;FSD1;CETP;EGR1;CTTNBP2;HBA1;
C0281361	353	37	15.796	2.34236	0.000203357	0.00401341	Adenocarcinoma_of_pancreas	BHLHE22;ANXA2;CCL21;SPINK1;LUM;TPX2;SLC28A3;MMP7;IL33;RAD51;CCL14;BRCA2;HMMR;MPO;LAMC2;CYP1A2;BRCA1;SQSTM1;PTGS2;PLK1;EZH2;MMRN1;F3;ID1;CX3CR1;GNMT;CCK;RRM2;CDKN2A;HMGA1;TFPI2;MYCN;NTF3;TERT;CFTR;EFEMP1;ODC1;
C0039538	116	17	5.39627	3.15032	0.000200975	0.00401341	Teratoma	BRCA1;ESRP1;ATOH8;PTPN13;TERT;MMP7;PROM1;BIRC5;CDKN2A;EGR1;HMGA1;LHX2;KLF2;EZH2;LAMC2;ESR1;NCAM1;
C1333990	127	18	5.97331	3.0134	0.00020321	0.00401341	Hereditary_Nonpolyposis_Colorectal_Cancer	BRCA1;EXO1;ANXA10;ENG;NAT2;HEPACAM;BRIP1;MMP7;GLYAT;PTGS2;AURKA;CDKN2A;MSH2;TIMP2;BLM;BRCA2;PMS2;ITGA9;
C0262584	116	17	5.48245	3.1008	0.000200975	0.00401341	Carcinoma,_Small_Cell	KRT19;TYMS;PPARG;PDGFRA;CHEK1;SNCA;TERT;CCK;BIRC5;SEZ6L2;IGF2BP3;FEZ1;AURKA;CDKN2A;AXL;CYP2E1;NCAM1;
C0019189	182	23	9.79792	2.34744	0.00020154	0.00401341	Hepatitis,_Chronic	MMRN1;ANXA2;AURKB;VIPR1;KRT19;SPINK1;ALB;MKI67;GNMT;CDKN2A;SPINT1;FCGR3B;NCAM1;CYP2C19;CSTB;SLC17A5;HGF;TGFA;PTGS2;PLK1;OGG1;CKS2;HBB;
C0013274	250	29	13.673	2.12097	0.000201855	0.00401341	Patent_ductus_arteriosus	ESCO2;ANXA2;PLAC8;SEMA3E;EDN1;TKT;MMP7;DHCR7;CDKN2A;AXL;PTGIR;FASN;FOXF1;MYCN;POLR1A;GPC3;CYP2C19;DTNA;ACACA;CHD7;HGF;MYH11;PTGS2;CFTR;MYOCD;UBE2C;PTGIS;CYP2C9;FOXM1;
C0016059	168	22	7.57527	2.90419	0.000209533	0.00411855	Fibrosis	ALB;EDN1;DCN;F3;MKI67;CX3CR1;CXCL12;MMP7;ADRA2A;ADCY5;CCNA2;NCAM1;PDGFRA;MCM2;HGF;GMNN;PTGS2;CFTR;EGR1;REN;CCNE1;CYP2E1;
C2745900	232	27	12.2112	2.21108	0.000221622	0.00433862	Promyelocytic_leukemia	IGFBP3;HOXD3;CYP26A1;ADAMTS13;F3;ARID3A;CCNB1;CDKN2A;FEN1;TFRC;NSMCE2;BLM;TXNRD1;MPO;LAMC2;S100A8;RNF112;BRCA1;PPARG;SFRP1;TERT;TGFA;FANCB;RAD21;ODC1;FLT3;POLD1;
C0027830	66	12	3.23626	3.70799	0.000225752	0.00438255	neurofibroma	PTN;PDGFRA;HGF;TGFA;MDK;AURKA;CDKN2A;TOP2A;GEM;PGR;UHMK1;EZH2;
C0024141	1111	90	56.5087	1.59267	0.000225596	0.00438255	Lupus_Erythematosus,_Systemic	ZAP70;EDN1;SLC5A11;IRAK1;AGFG1;MMP7;FCRL6;SH2D1A;FCGR2B;CYP2C19;ACACA;ANXA3;EZH2;DNASE1L3;ARID3A;IKZF3;NCAM1;PPARG;HSPA4;PLA2R1;ENAH;OGG1;FCN2;CCL14;MPO;SELP;CD226;CD8A;PTGS2;P2RY12;CYP2E1;PRKDC;CLDN10;ESR1;SNCA;SCARB1;H2AFX;S100A8;BGN;BLK;CDCA5;STMN1;ANXA2;ENG;SIGIRR;PRKAR2B;LUM;MS4A1;CD244;DKK3;PRKG1;FOS;NAT2;DEFA1;CXCL12;GABRP;FEN1;FCGR3B;HSP90AB1;TRPC6;TERT;CAMK4;PROM1;CETP;FLRT2;CD48;IL7R;RB…
C1849172	24	7	1.30026	5.38353	0.000226575	0.00438255	Frontal_lobe_hypoplasia	SASS6;STIL;KIF14;CIT;WDR62;ASPM;DHCR7;
C1527390	96	15	1.0863	13.8084	0.000229362	0.00441264	Neoplasms,_Intracranial	CYP2C19;PDGFRA;MELK;HGF;PROM1;MDK;CDKN2A;CYP2C9;TFPI2;FOXM1;EFEMP1;H2AFX;HMMR;IGFBP7;ESR1;
C0494165	507	48	17.4138	2.75643	0.000229948	0.00441264	Secondary_malignant_neoplasm_of_liver	ANXA2;AURKB;ESRP1;CHAF1A;CCL5;MMP7;AXL;BRCA2;B3GAT1;FASN;NTRK2;GPC3;ROBO1;TEK;PTGS2;CST7;DPP4;TIMP2;ZKSCAN3;FOXM1;EZH2;WNT2;CLEC4M;ESR1;MMRN1;TYMS;ALB;F3;CXCL12;CDKN2A;TACSTD2;TFPI2;E2F1;PPBP;NCAM1;PCSK9;PPARG;HGF;PTTG1;NEK2;PROM1;EPHB1;ANGPTL6;CFTR;AURKA;OGG1;MSH2;HBB;
C0019158	315	34	17.066	1.99227	0.000233549	0.00446409	Hepatitis	PGLYRP2;IL33;SELP;BRCA1;CYP2C19;ROBO1;PTGS2;CXCL2;CYP2E1;ESR1;VIPR1;ALB;NAT2;DLAT;AKR1D1;CXCL12;GNMT;RRM2;CDKN2A;HMGA1;S100A8;IGFBP7;NCAM1;MYCN;PPARG;TERT;TP73;SLC17A5;HGF;TGFA;PROM1;OGG1;KLRB1;ESM1;
C0206727	57	11	2.60601	4.22101	0.000237264	0.00451428	Nerve_Sheath_Tumors	MDK;AURKA;CDKN2A;TOP2A;PTN;PDGFRA;PGR;CXCR6;UHMK1;HGF;TGFA;
C0175754	316	34	16.3797	2.07574	0.000238034	0.00451428	Agenesis_of_corpus_callosum	ENG;TCF21;CIT;ASPM;B3GAT1;TUBB2B;BRCA1;GPC3;CYP2C19;ACACA;SASS6;STIL;ESR1;MMRN1;ULK4;FOS;TYMS;SFN;MRAP2;B3GALNT2;CDKN2A;TOP2A;RECQL4;PPARG;WDR62;TERT;PTTG1;ALX3;PROM1;CENPF;KIF14;BUB1B;PGR;PTDSS1;
C0524910	384	39	2.91873	13.362	0.000241355	0.00453739	Hepatitis_C,_Chronic	HMGCR;CCL21;ENG;SLC22A1;CCL5;SLC28A3;AXL;SH2D1A;AMPD1;BRIP1;FDFT1;PTGS2;DPP4;CYP2C9;REN;FOXM1;CYP2E1;MCM7;VIPR1;FOS;ALB;HAMP;CD69;CX3CR1;CXCL12;DHCR7;SCARB1;CDKN2A;TFRC;GEM;STMN2;FCGR3B;NCAM1;MCM2;SLC17A5;CRHR2;TGFA;HBB;CD1C;
C1959583	107	16	5.05709	3.16387	0.000242057	0.00453739	Myocardial_Failure	SOD3;CCL21;ALB;EDN1;PPARG;ACACA;PPP1R1A;PRKAR2B;PTGS2;PCK1;CXCL2;REN;FBLN5;HTR2B;ACLY;FASN;
C0271183	107	16	5.79089	2.76296	0.000242057	0.00453739	Severe_myopia	IGFBP3;SLITRK6;FOS;FMOD;DCN;PRELP;ZIC2;HGF;LUM;COL2A1;P4HA2;EGR1;TIMP2;VIP;SNTB1;ESR1;
C0206624	234	27	12.0223	2.24583	0.00024844	0.00463913	Hepatoblastoma	SOD3;KRT19;IGFBP3;ALB;MT1F;SREBF2;CDKN2A;HHIP;MPO;CDC25C;CDKN3;GPC3;CDKN2C;PPARG;PTPN13;CIB2;TERT;DKK3;PPP1R1A;HGF;TGFA;PROM1;BIRC5;PLK1;MSH2;POLD1;ESR1;
C0022661	436	43	18.638	2.30711	0.000250708	0.00466356	Kidney_Failure,_Chronic	HMGCR;PLCE1;ADAMTS13;EDN1;CCL5;LUM;LPL;CCL14;MPO;B3GAT1;FASN;CNDP1;CYP2C19;CAPG;ACACA;PTGS2;LPA;COL4A4;TIMP2;REN;LCAT;ESR1;ALB;HAMP;F3;NAT2;CX3CR1;C1QL1;PLP1;SREBF2;SCARB1;IGHA1;FCGR3B;TRPC6;PPARG;TERT;SLC17A5;HGF;DDC;OGG1;ODC1;SOAT2;KLKB1;
C0007103	576	53	30.2846	1.75006	0.000256493	0.00475295	Malignant_neoplasm_of_endometrium	EDN1;HSD17B2;MMP7;BRCA2;MT1E;BRCA1;ATAD2;SQSTM1;UGT2B7;DKK3;DACH1;BIRC5;DAB1;CXCL2;NEDD4;CCNE1;GPBAR1;EZH2;IGFBP6;FOS;CHEK1;CXCL12;IGFBP7;ABCF2;TERT;NUPR1;TP73;TGFA;PROM1;EGR1;OGG1;MSH2;BUB1B;PGR;KRT19;NCOA2;HAND2;PTGS2;RAD21;TIMP2;POLD1;PRKDC;ESR1;AKR1C3;IGFBP3;TYMS;DCN;ASRGL1;CDKN2A;H2AFX;FSD1;STMN1;PMS2;
C0376670	40	9	2.16939	4.14863	0.000259908	0.00479791	Pancreatitis,_Alcoholic	CFTR;SPINK1;ADH1C;NAT2;ADH1B;ADH4;LPL;CYP2E1;CCK;
C0423112	67	12	3.52269	3.40649	0.000261445	0.004808	Short_palpebral_fissure	MYCN;POLR1A;BRIP1;FANCB;FANCA;UBE2T;COL25A1;LIFR;RAD51;BCL11B;FANCI;BRCA2;
C1368683	297	32	16.3454	1.95774	0.000268196	0.00491356	Epithelioma	ANXA2;KRT19;DIAPH3;SLC22A1;MMP7;CCNB1;NGFR;FASN;BRCA1;GPC3;PTGS2;TIMP2;EZH2;ESR1;TYMS;RND3;MDK;FEZ1;CDKN2A;TACSTD2;HMGA1;IGFBP7;PPARG;TERT;NPC1;HGF;TGFA;PROM1;EGR1;MSH2;CKAP4;ODC1;
C0024307	7	4	0.361241	11.0729	0.000279089	0.00509389	Lymphomatoid_Granulomatosis	B3GAT1;FCGR3B;CD3E;NCAM1;
C0007785	282	31	14.1338	2.19332	0.00028787	0.00523449	Cerebral_Infarction	ADAMTS13;IRAK1;CCL5;ADH1B;LPL;SELP;PRKG1;DSCAM;PTGS2;ERCC6L;BIRC5;PTGDR;SERPINI1;REN;LCAT;ESR1;FOS;CXCL12;G6PD;MDK;SCARB1;CYP4A11;H2AFX;NTF3;PPARG;HSPA4;HGF;ANGPTL1;PTGIS;ODC1;HBA1;
C0032460	525	49	24.7828	1.97717	0.000290128	0.00525586	Polycystic_Ovary_Syndrome	HMGCR;SLC5A11;HSD17B2;PRKAR2B;S100P;CCNB1;ASPM;FADS1;ADRA2B;ANLN;LIFR;DPP4;TRPV6;MCM7;IGFBP6;FOS;CEP55;RRM2;TOP2A;KHDRBS3;HELLS;CCNE2;CDC6;PPARG;MCM2;CFTR;PGR;MAD2L1;BMP6;SLC22A1;SVEP1;NGFR;AQP8;HMMR;RAD54B;ESR1;MMRN1;AKR1C3;ALB;HAMP;LTK;CCK;DHCR7;TFRC;TTK;PCSK9;PBK;CKS2;HSD17B13;
C0008497	299	32	16.2845	1.96505	0.00029266	0.00528203	Choriocarcinoma	KRT19;PTN;EDN1;ENG;STOX1;SLC28A3;EPHA3;CCNB1;CIB2;SQSTM1;TIMP2;ESR1;NR6A1;ASRGL1;C1QL1;HM13;TACSTD2;TFPI2;MCM8;PPARG;HSPA4;TERT;TGFA;MAPT;TP53BP2;CFTR;RPS6KA3;IGF2BP1;ANGPTL1;PGR;ODC1;HSD17B13;
C0940937	131	18	5.45771	3.29809	0.000300729	0.00532861	precancerous_lesions	PLCE1;CXCL12;MMP7;MDK;CDKN2A;TFPI2;S100A8;BRCA1;MYCN;GPC3;HSPA4;TERT;PTGS2;STMN1;EGR1;FOXM1;ODC1;ESR1;
C0346429	175	22	8.15093	2.69908	0.000298673	0.00532861	Multiple_malignancy	AURKB;CSE1L;CLGN;RAD51;BLM;E2F1;CCNA2;TTK;RFC3;MYCN;TERT;FSD1;PTTG1;PROM1;SQLE;AURKA;LPA;EGR1;SIX1;FOXM1;PRKDC;EZH2;
C0878521	25	7	1.27443	5.49265	0.000299844	0.00532861	Beta_thalassemia_trait	ACACA;CETP;LPL;HBA2;HAMP;HBB;HBA1;
C0153676	682	60	35.9747	1.66784	0.000300591	0.00532861	Secondary_malignant_neoplasm_of_lung	ANXA2;SPINK1;EDN1;ENG;CXCL14;LUM;MMP7;P4HA2;BRCA2;SCARA5;FASN;BRCA1;TEK;CLEC1B;CCL19;FOXM1;COL15A1;EZH2;HYOU1;CNTN1;ID1;CXCL12;MDK;SPINT1;NCAM1;MYCN;TERT;NRAS;RIPK2;MSH2;HTR1D;ESRP1;KRT19;CCL21;GNB5;CCL5;NGFR;RAD51;SELP;SLC34A2;FDFT1;RAB11FIP4;TIMP2;SIX1;ESR1;IGFBP3;TYMS;DCN;F3;TFRC;CYP4A11;TFPI2;S100A8;PBK;NUDCD1;SFRP1;HGF;PTTG1;STMN1;CKAP4;
C0278488	391	39	20.8483	1.87066	0.000299176	0.00532861	Carcinoma_breast_stage_IV	KRT19;EDN1;ENG;GLI2;BRCA2;MPO;SELP;LAMC2;FASN;MT1E;BRCA1;PTGS2;BIRC5;PLK1;CCNE1;ITGA6;FOXM1;POLD1;EZH2;ESR1;MMRN1;TYMS;ALB;DCN;SFN;ID1;CXCL12;CDKN2A;TOP2A;HMGA1;CCNE2;HGF;MAPT;PROM1;RPS6KA3;ECM1;PGR;NDUFB9;CDC25A;
C0022336	88	14	4.45079	3.14551	0.000303113	0.00535132	Creutzfeldt_Jakob_disease	BMP5;MT1E;PLCXD3;NPAS2;ALB;HSPA4;MTMR7;MT1F;MAPT;TREM2;CFTR;TUBB2A;MT1X;LAMC2;
C0333463	300	32	15.6875	2.03984	0.00030624	0.00538694	Senile_Plaques	ENG;HSPB6;CCL5;LPL;SH2D1A;BRCA2;MPO;LAMC2;BRCA1;SQSTM1;DSCAM;PTGS2;PTGDR;SEZ6L2;TREM2;THBS4;POLD1;ALB;DCN;SNCA;CDKN2A;SLC7A11;COL25A1;STMN2;S100A8;BGN;PPARG;OLFM1;MAPT;CETP;EGR1;TREH;
C0677936	176	22	9.38439	2.34432	0.000317364	0.00556246	Refractory_cancer	AURKB;TYMS;HIST2H4B;HIST1H4I;GGH;MS4A1;RAD18;HIST1H4E;BRCA2;HIST1H4H;PDGFRA;DKK3;GMNN;BIRC5;STMN1;AURKA;SIX1;PGR;FOXM1;FLT3;EZH2;ESR1;
C0038454	767	66	39.4064	1.67485	0.000335245	0.00585473	Cerebrovascular_accident	EDN1;ENG;HTR4;AXL;FADS1;HTR2B;NTRK2;CYP2C19;TEK;LPA;EZH2;CEACAM20;ASPG;SLC1A4;CXCL12;G6PD;CRHBP;IGFALS;TXNRD1;PPARG;HSPA4;WDR12;PROM1;CETP;EGR1;HBB;ODC1;FCN2;KLKB1;HTR1D;ADAMTS13;CYP2C8;NEDD4L;APOA5;ADH1B;SPSB4;SMOX;PHF20L1;LPL;KLF2;MPO;SELP;LAMC2;PTGS2;ERCC6L;ADH1C;TIMP2;P2RY12;CYP2C9;REN;GTF2IRD1;ESR1;MMRN1;IGFBP3;ALB;F3;CX3CR1;CDKN2A;CYP4A11;TFPI2;MT2A;TSPAN2;PCSK9;CDCA5;HBA2;HBA1;
C0014544	1176	93	61.8311	1.5041	0.000340133	0.0059188	Epilepsy	LAMA2;CYP2C19;UGT2B7;EZH2;OTUD6B;ADRA2A;SLC9A9;SCN4A;DBH;WDR62;HSPA4;TP73;MAPT;GJB3;NRAS;EGR1;ECM1;OTX1;NEDD4L;CACNA1H;KIF4A;PCK1;ARFGEF2;CYP2C9;NPY1R;ESR1;GABRA2;CLN6;ADAMTSL2;GBA;KCNJ10;DHCR7;BCL11B;PLK4;CNKSR2;EPHB1;NSDHL;SLC4A10;DNAJC6;ENG;EPHA3;NLGN4X;TUBB2A;CENPE;TUBB2B;CYP1A2;MT1E;TBCE;PLCB1;ADRA2B;TREM2;SERPINI1;HCN2;FOS;NAT2;LGI1;PVALB;TXNRD1;TUBG1;SLC6A8;MSH2;CHRM2;ODC1;ESCO2;SCN7A;GABR…
C1800706	378	38	18.9022	2.01035	0.000343905	0.00596307	Idiopathic_Pulmonary_Fibrosis	CCL21;EDN1;HIST1H4I;CXCL14;GLI2;CCL5;MMP7;IL33;MS4A1;HIST1H4E;NCOA2;HIST1H4H;TET1;PTGS2;LPA;SULF2;EZH2;PRC1;MMRN1;SOD3;IGFBP3;HIST2H4B;DCN;ARID3A;ITGB8;CXCL12;CDKN2A;CCNA2;FCGR3B;FOXF1;HSPA4;TERT;HGF;FSD1;TGFA;EGR1;GRHL2;CKAP4;
C0024667	144	19	7.50532	2.53154	0.000350623	0.00603643	Animal_Mammary_Neoplasms	ANXA2;PTN;TKT;SCARB1;ADCY5;LPL;S100A8;TUBB2B;BRCA1;SPINT2;BASP1;ID4;TGFA;STMN1;TP53I3;PGR;EFEMP1;HBA1;ESR1;
C1257925	144	19	7.57115	2.50953	0.000350623	0.00603643	Mammary_Carcinoma,_Animal	ANXA2;PTN;TKT;SCARB1;ADCY5;LPL;S100A8;TUBB2B;BRCA1;SPINT2;BASP1;ID4;TGFA;STMN1;TP53I3;PGR;EFEMP1;HBA1;ESR1;
C0338656	670	59	15.7372	3.74907	0.000362267	0.00621487	Impaired_cognition	DNAJC6;AMPH;LAMA2;AGFG1;CENPE;LMNB1;BRCA1;TREM2;GJB6;LTBP4;DAB1;DPP4;VPS37A;ADRA2A;PVALB;IGFALS;TXNRD1;SLC6A8;CLSTN2;NTF3;PPARG;DBH;MAPT;CPLX2;CETP;EGR1;ADAMTS13;RBMS3;IL33;SPON1;LXN;LPL;MPO;SELP;LAMC2;SOSTDC1;SLC6A9;PTGS2;ANK3;REN;TOMM40;GTF2IRD1;PRKDC;ESR1;TRAIP;MARS2;IGFBP3;ALB;CLN6;GBA;SNCA;CX3CR1;B3GALNT2;PLK4;MAPK8IP2;IL1RAPL1;HGF;RPS6KA3;DARS2;
C0007129	111	16	5.56332	2.87598	0.000370781	0.00633853	Merkel_cell_carcinoma	GPC3;PDGFRA;MCM6;HSPA4;TERT;TP73;MCM4;DUSP2;BIRC5;CDKN2A;MS4A1;CKAP4;EZH2;FCGR3B;MCM7;NCAM1;
C0153633	165	21	6.95908	3.01764	0.000374353	0.00635483	Malignant_neoplasm_of_brain	CHEK1;F3;CDKN2A;EHD3;TFRC;E2F1;CRISPLD2;PPARG;CD8A;HSPA4;TERT;NPC1;TP73;PROM1;SERPINI1;PLK1;MSH2;CYP2C9;CYP2E1;EZH2;PMS2;
C0149925	672	59	36.369	1.62226	0.000373983	0.00635483	Small_cell_carcinoma_of_lung	ANXA2;PTN;MS4A1;AXL;BRCA2;B3GAT1;BRCA1;NTRK2;ZIC2;NUDT1;BIRC5;PLK1;PRIMA1;EZH2;PAK6;CHEK1;CXCL12;C1QL1;TOP2A;FEN1;E2F1;NCAM1;MYCN;TERT;TP73;DDC;PROM1;NRAS;AURKA;AURKB;KRT19;MKI67;RBMS3;IL33;NGFR;RAD51;BLM;LPL;MPO;ROBO1;PTGS2;OPN3;REN;CYP2E1;BMX;PRKDC;IGFBP3;TYMS;F3;SCGB3A1;CCK;CDKN2A;H2AFX;SFRP1;LAPTM4B;HGF;NPTXR;EPHB1;CKAP4;
C0005398	60	11	3.05178	3.60446	0.00037902	0.00638938	Cholestasis,_Extrahepatic	BRCA1;CDKN2A;FOS;PTN;TIMP2;MUC6;HAMP;SLC22A1;BRCA2;MPO;CX3CR1;
C0023531	60	11	3.28152	3.35211	0.00037902	0.00638938	Leukoplakia	BRCA1;CDKN2A;KRT19;MSH2;TGM3;RBMS3;CYP2E1;TP73;PRKDC;LAMC2;PTGS2;
C0206656	90	14	4.7474	2.94898	0.000384652	0.00646189	Embryonal_Rhabdomyosarcoma	NCOA2;MYCN;CIB2;TERT;HGF;FSD1;PROM1;NRAS;BUB1B;SGCA;PRKDC;WNT2;ESR1;NCAM1;
C0677776	51	10	2.20345	4.53833	0.000395193	0.00652607	Hereditary_Breast_and_Ovarian_Cancer_Syndrome	BRCA1;NRAS;CDKN2A;MSH2;RAD51;BRCA2;PMS2;HSD17B13;BRIP1;EPHA3;
C1262091	51	10	2.53572	3.94366	0.000395193	0.00652607	Lymphocytic_infiltration	IL33;BRCA1;BMP6;PDGFRA;GEM;CCL5;CXCL12;CCK;MAPT;ESR1;
C3711387	26	7	1.34027	5.22284	0.000390975	0.00652607	Autosomal_Recessive_Primary_Microcephaly	SASS6;STIL;ALB;KIF14;CIT;WDR62;ASPM;
C0677932	166	21	8.72785	2.40609	0.000394911	0.00652607	Progressive_Neoplastic_Disease	MMRN1;ZAP70;TYMS;HSD17B2;CDKN2A;MS4A1;FCGR3B;LAMC2;BRCA1;MYCN;HGF;TGFA;PROM1;PTGS2;EPHB1;CH25H;NRAS;CCL19;HBB;PGR;ESR1;
C0542519	51	10	2.76889	3.61156	0.000395193	0.00652607	Congenital_absence_of_kidney	FANCB;FANCA;CFTR;LRP4;SIX1;KIF14;CIT;FREM2;CEP55;DHCR7;
C0042842	19	6	0.941422	6.37334	0.00039941	0.00655113	Vitamin_A_Deficiency	G6PD;CYP26A1;BCO2;LRAT;PVALB;S100A8;
C0270736	70	12	3.71643	3.22891	0.000398573	0.00655113	Essential_Tremor	CYP2C19;SORT1;CYP2C8;SNCA;RBMS3;MAPT;GABRQ;TREM2;CYP2C9;IGFALS;LY6E;SCN4A;
C1961112	101	15	5.21797	2.87468	0.000403835	0.00660141	Heart_Decompensation	SOD3;ALB;EDN1;PPARG;ACACA;PPP1R1A;PRKAR2B;PTGS2;PCK1;CXCL2;REN;FBLN5;HTR2B;ACLY;FASN;
C0280631	34	8	1.70991	4.67861	0.000412014	0.00671251	Leiomyosarcoma_of_uterus	BRCA1;NRAS;SPINT2;AURKA;MYOCD;BUB1B;HGFAC;SPINT1;
C0014170	237	27	10.673	2.52975	0.000428986	0.00696564	Endometrial_Neoplasms	AKR1C3;AURKB;FOS;DCN;ENG;HSD17B2;RDH16;MMP7;IGF2BP3;MDK;CDKN2A;BRCA2;HMMR;S100A8;BRCA1;CDC25B;PPARG;TERT;PTGS2;BIRC5;NEDD4;MSH2;SIX1;PGR;POLD1;EZH2;ESR1;
C0238462	238	27	9.05864	2.98058	0.000441055	0.00706119	Medullary_carcinoma_of_thyroid	KRT19;FOS;TK1;NAT2;GLI2;ID1;CXCL12;CCK;CDKN2A;RXFP1;SHC3;CYP1A2;PBK;MYCN;HSPA4;TERT;TGFA;PTGS2;PROM1;SMYD3;BIRC5;CDCA5;MSH2;XPO5;EZH2;FCN2;ESR1;
C0024809	61	11	3.15493	3.4866	0.000439766	0.00706119	Marijuana_Abuse	TRIB3;SMC2;SCARB1;GABRA2;CXCR6;CADM2;FDFT1;ADRA2B;PTGS2;ESR1;NCAM1;
C0085639	13	5	0.679792	7.35519	0.000443597	0.00706119	Falls	LRAT;MAPK10;MAPT;DAB1;GABRB3;
C0025637	13	5	0.710253	7.03974	0.000443597	0.00706119	Methemoglobinemia	CYP1A2;G6PD;HBB;HBA1;TXNRD1;
C3539781	168	21	9.18825	2.28553	0.000442599	0.00706119	Progressive_cGVHD	MMRN1;ZAP70;TYMS;HSD17B2;CDKN2A;MS4A1;FCGR3B;LAMC2;BRCA1;MYCN;HGF;TGFA;PROM1;PTGS2;EPHB1;CH25H;NRAS;CCL19;HBB;PGR;ESR1;
C0079748	61	11	3.35713	3.27661	0.000439766	0.00706119	Precursor_cell_lymphoblastic_lymphoma	CDKN2A;STIL;MSH2;CDT1;PDGFRA;TCL1A;MCM2;TLX1;TTK;VIP;AGFG1;
C1704436	124	17	6.48417	2.62177	0.000449512	0.00708379	Peripheral_Arterial_Diseases	CYP1A2;PCSK9;MTHFD1L;EDN1;CYP2C19;F3;NAT2;HGF;CX3CR1;CXCL12;LPA;SCARB1;DPP4;P2RY12;BLM;LPL;MPO;
C0205645	124	17	6.71094	2.53318	0.000449512	0.00708379	Adenocarcinoma,_Tubular	PLCE1;SPINK1;CYP26A1;PPARG;MKI67;ROBO1;PTGS2;BIRC5;CDKN2A;OGG1;MUC6;PGR;EFEMP1;CYP2E1;BRCA2;SLC4A2;ESR1;
C0023487	474	45	25.8698	1.73948	0.000450853	0.00708379	Acute_Promyelocytic_Leukemia	ANXA2;AURKB;HOXD3;BMP6;CYP26A1;ADAMTS13;GLI2;CCL5;TRIB3;CCNB1;NGFR;BLM;MPO;LAMC2;RNF112;PTGS2;BIRC5;LPA;FLT3;POLD1;IGFBP3;TYMS;F3;ARID3A;ID1;CDKN2A;FEN1;TFRC;CCNA2;TXNRD1;S100A8;NCAM1;PPARG;SFRP1;MSTO1;TERT;TP73;HGF;TGFA;PROM1;FANCB;STMN1;NRAS;EGR1;ODC1;
C0027066	153	20	8.35913	2.39259	0.000447702	0.00708379	Myoclonus	GABRB3;CLN6;GBA;SNCA;PRICKLE1;ADCY5;BRCA2;MAPK10;LY6E;NTRK2;CYP2C19;CSTB;PLCB1;DDC;MAPT;ADRA2B;TREM2;SERPINI1;DAB1;TOMM40;
C0206663	113	16	5.85084	2.73465	0.000454765	0.00712221	Neuroectodermal_Tumor,_Primitive	MYCN;ALB;CDKN2C;PDGFRA;SFRP1;CCK;PTGS2;MDK;STMN1;CDKN2A;NGFR;REN;E2F1;FLT3;PMS2;VIP;
C0279702	630	56	33.2318	1.68513	0.000469745	0.00733316	Conventional_(Clear_Cell)_Renal_Cell_Carcinoma	PNCK;ANXA2;EDN1;CXCL14;TPX2;TEK;SQSTM1;DKK3;BIRC5;PLK1;FOXM1;EZH2;CXCL12;RHEB;PVALB;E2F1;PPBP;PPARG;TERT;PKMYT1;TGFA;PROM1;EGR1;OGG1;MSH2;GRHL2;MAD2L1;GAS1;KRT19;BMP6;SOSTDC1;GPC3;CAPG;PTGS2;TIMP2;SULF2;MMRN1;IGFBP3;TYMS;PLAC8;UBE3C;FAM111B;CDKN2A;SCARB1;TIMD4;CCNA2;SPINT2;DUSP9;SFRP1;NNMT;HGF;FSD1;PTTG1;PMS2;ECT2;ESM1;
C0015934	303	32	16.589	1.92899	0.000481915	0.00749904	Fetal_Growth_Retardation	ESCO2;EDN1;RNASEH2A;CKAP2L;ZFPM2;CENPE;BLM;TBCE;GMNN;PTGS2;RAD21;LIFR;REN;TRAIP;CDCA7;CDT1;GBA;OTUD6B;DHCR7;RECQL4;TFPI2;PLK4;PLOD3;CDC6;BMPER;TERT;MCM4;FANCB;KIF14;BUB1B;PTDSS1;PSPH;
C0041755	82	13	4.10047	3.17037	0.00050969	0.00780613	Adverse_reaction_to_drug	CYP1A2;TYMS;ALB;SLC34A2;NAT2;HSPB6;CYP2C8;PTGS2;AFM;CYP2C9;REN;CYP2E1;HTR2B;
C0013221	82	13	4.17076	3.11694	0.00050969	0.00780613	Drug_toxicity	CYP1A2;TYMS;ALB;SLC34A2;NAT2;HSPB6;CYP2C8;PTGS2;AFM;CYP2C9;REN;CYP2E1;HTR2B;
C0265202	35	8	1.85021	4.32383	0.000508613	0.00780613	Seckel_syndrome	BRCA1;CHEK1;CENPE;PLK4;H2AFX;PRICKLE1;CD69;TRAIP;
C0266453	35	8	1.89622	4.21893	0.000508613	0.00780613	Exencephaly	CYP1A2;SPINT2;SCARB1;ZIC5;NAT2;ZIC2;NPY1R;PRSS8;
C0152426	35	8	1.92622	4.15321	0.000508613	0.00780613	Craniorachischisis	CYP1A2;SPINT2;ZIC5;NAT2;ZIC2;SCRIB;NPY1R;PRSS8;
C0042133	348	35	18.7941	1.86228	0.000520341	0.0079442	Uterine_Fibroids	EDN1;ENG;MKI67;CXCL14;HSD17B2;DPT;LXN;FASN;NCOA2;PDGFRA;TET1;TAC3;PTGS2;TIMP2;EZH2;ESR1;MMRN1;IGFBP3;FOS;F3;DHCR7;CDKN2A;SPINT1;RXFP1;IGFBP7;SPINT2;PPARG;SFRP1;TERT;PTTG1;EGR1;ECM1;OGG1;PGR;EFEMP1;
C0004352	676	59	36.5854	1.61266	0.00052966	0.00806113	Autistic_Disorder	TSPAN32;NPAS2;DIAPH3;IL1RAPL2;FCRL6;NLGN4X;HTR4;NTRK2;ACACA;CHD7;DSCAM;DAB1;NEDD4;DPP4;CNTN4;WNT2;SEMA3E;DNASE1L3;CADM2;SLC9A9;PVALB;TXNRD1;VIP;SLC6A8;NCAM1;NTF3;TRPC6;DBH;DDC;NRAS;OTX1;OGG1;HTR1D;SCN7A;GABRB3;PCDH9;RBMS3;CACNA1H;LXN;LAMC2;ROBO1;AMPD1;PTGS2;SEZ6L2;ANK3;REN;GABBR2;GTF2IRD1;ITGA6;GSTM5;IGFBP3;GABRA2;PLP1;DHCR7;GEM;MAPK8IP2;IL1RAPL1;HEPACAM;PTDSS1;
C0702157	8	4	0.412847	9.68882	0.000533837	0.00807407	Thalassemia_trait	HBB;HBA1;G6PD;HBA2;
C0347176	8	4	0.414676	9.64608	0.000533837	0.00807407	Carcinoma_in_situ_of_fallopian_tube	BRCA1;STMN1;CDKN2A;BRCA2;
C0026277	104	15	5.17088	2.90086	0.000555463	0.00837508	Mixed_Salivary_Gland_Tumor	TYMS;PDGFRA;ENG;TERT;DEFA1;TP73;LUM;FSD1;PTGS2;CDKN2A;CENPF;LIFR;TIMP2;CCNA2;B3GAT1;
C0400966	333	34	18.3076	1.85715	0.000565927	0.00850643	Non_alcoholic_Fatty_Liver_Disease	SPINK1;ADAMTS13;STEAP4;APOA5;LPL;B3GAT1;SELP;FASN;CYP1A2;GPC3;CYP2C19;TEK;FDFT1;MOGAT3;DPP4;CYP2C9;REN;CYP2E1;STC2;EZH2;ACLY;FOS;HAMP;DLAT;ASRGL1;GNMT;SREBF2;SCARB1;S100A8;PCSK9;PPARG;TERT;CETP;TRIM24;
C0023530	245	27	9.57709	2.81923	0.000571814	0.00856839	Leukopenia	ASPG;TYMS;NAT2;CYP2C8;CYP39A1;CXCL12;SLC28A3;FANCA;RAD51;FANCI;BRCA2;B3GAT1;FCGR3B;LAMC2;S100A8;FASN;NCAM1;GINS1;CYP2C19;MCM2;SLC17A5;BRIP1;FANCB;UBE2T;CYP2C9;FLT3;ESR1;
C0345967	334	34	18.0953	1.87894	0.000580696	0.0086747	Malignant_mesothelioma	ANXA2;GLI2;CCL5;CCL23;IGF2BP3;NGFR;HEPH;BRCA1;GPC3;ACACA;DKK3;PTGS2;PLK1;DPP4;TIMP2;REN;FOXM1;ESR1;IGFBP3;TYMS;F3;NAT2;SCGB3A1;CXCL12;MDK;CDKN2A;TTK;CCNE2;CDKN3;HGF;FSD1;ADAMTS2;EFEMP1;FCN2;
C2749463	36	8	1.51012	5.29761	0.000622759	0.00909879	Aplasia/Hypoplasia_of_the_radius	FANCB;FANCA;UBE2T;RECQL4;RAD51;FANCI;BRCA2;BRIP1;
C1868773	4	3	0.167791	17.8794	0.000637445	0.00909879	Diabetic_encephalopathy	NGFR;PPARG;DUSP1;
C0271990	4	3	0.193851	15.4758	0.000637445	0.00909879	delta_Thalassemia	HBB;HBA1;HBA2;
C1835817	4	3	0.197737	15.1717	0.000637445	0.00909879	FANCONI_ANEMIA,_COMPLEMENTATION_GROUP_N	BRCA2;FANCA;BRCA1;
C0235527	105	15	5.19659	2.88651	0.000615754	0.00909879	Heart_Failure,_Right_Sided	SOD3;ALB;EDN1;PPARG;ACACA;PPP1R1A;PRKAR2B;PTGS2;PCK1;CXCL2;REN;FBLN5;HTR2B;ACLY;FASN;
C2316810	387	38	19.3301	1.96585	0.000615585	0.00909879	Chronic_kidney_disease_stage_5	HMGCR;PLCE1;ADAMTS13;EDN1;CCL5;LPL;CCL14;MPO;B3GAT1;CNDP1;CYP2C19;CAPG;ACACA;ANLN;PTGS2;LPA;COL4A4;TIMP2;REN;NUP205;LCAT;ESR1;ALB;HAMP;F3;NAT2;CX3CR1;C1QL1;PLP1;SREBF2;IGHA1;TRPC6;PPARG;SLC17A5;DDC;OGG1;SOAT2;KLKB1;
C0026826	116	16	5.88021	2.72099	0.000611167	0.00909879	Muscle_Hypertonia	GBA;SLC6A9;TERT;OGDH;B3GALNT2;DHCR7;TREM2;RAD21;MSH2;TOMM40;PLK4;PMS2;EZH2;PSPH;SLC6A8;SCN4A;
C4023136	4	3	0.203452	14.7455	0.000637445	0.00909879	Reduced_alpha/beta_synthesis_ratio	HBB;HBA1;HBA2;
C0271987	4	3	0.205966	14.5655	0.000637445	0.00909879	^A^gamma_delta_beta^0^_thalassemia	HBB;HBA1;HBA2;
C0344479	28	7	1.46577	4.77565	0.000639071	0.00909879	Spinal_Cord_Myelodysplasia	CYP1A2;ZIC2;SPINT2;NPY1R;PRSS8;ZIC5;NAT2;
C1333991	4	3	0.21031	14.2647	0.000637445	0.00909879	Hereditary_Non_Polyposis_Colon_Cancer_Type_2	CDKN2A;MSH2;BRCA2;
C0878520	4	3	0.212367	14.1265	0.000637445	0.00909879	beta_Thalassemia,_heterozygous	HBB;HBA1;HBA2;
C0011999	28	7	1.48657	4.70883	0.000639071	0.00909879	Diastematomyelia	CYP1A2;ZIC2;SPINT2;NPY1R;PRSS8;ZIC5;NAT2;
C0850672	4	3	0.215339	13.9315	0.000637445	0.00909879	hereditary_anemia	HBA1;G6PD;HBA2;
C0152234	28	7	1.51857	4.60959	0.000639071	0.00909879	Iniencephaly	CYP1A2;ZIC2;SPINT2;NPY1R;PRSS8;ZIC5;NAT2;
C0027806	28	7	1.51857	4.60959	0.000639071	0.00909879	Neurenteric_Cyst	CYP1A2;ZIC2;SPINT2;NPY1R;PRSS8;ZIC5;NAT2;
C0019693	805	67	40.6226	1.64933	0.000644363	0.00914731	HIV_Infections	ANXA2;PTN;EDN1;TK1;CCNB1;MS4A1;B3GAT1;CYP1A2;MT1E;ALLC;CYP2C19;UGT2B7;ADRA2B;LPA;CCL19;DPP4;EZH2;MCM7;FOS;NAT2;FAM72B;DTYMK;CXCL12;G6PD;MDK;PVALB;FCGR3B;NCAM1;HSP90AB1;CCT3;PPARG;HSPA4;CRHR2;PROM1;OGG1;ODC1;IL7R;RBMS3;GLI2;CCL5;PDSS1;APOA5;LAMC2;NCAPG2;TAF9;CD8A;PTGS2;DUSP1;TIMP2;CXCR6;CLEC4M;VIPR1;ALB;HAMP;SNCA;CX3CR1;CD69;CDKN2A;EOMES;TFRC;GEM;IL27;KLRB1;CD1C;HBA2;CKAP4;HBA1;
C0085578	14	5	0.680878	7.34346	0.000658892	0.0093263	Thalassemia_Minor	TFRC;HBA2;HAMP;HBB;HBA1;
C0043119	95	14	4.65825	3.00542	0.000674285	0.00948885	Werner_Syndrome	MMRN1;BRCA1;IGFBP3;DCN;CDKN2A;RPS6KA3;RECQL4;FEN1;TFRC;RAD51;BLM;EFEMP1;H2AFX;POLD1;
C1856689	64	11	3.50394	3.13932	0.000672893	0.00948885	FRIEDREICH_ATAXIA_1	GPAA1;BRCA1;CCT3;MSH2;PPARG;CAPG;BRCA2;PMS2;SELP;PTGS2;ESR1;
C0040034	340	34	16.4773	2.06344	0.000699929	0.00982126	Thrombocytopenia	ADAMTS13;RNASEH2A;SLC22A1;CCL5;FANCA;MS4A1;RAD51;SH2D1A;BRCA2;PRKCQ;SELP;LAMC2;PDGFRA;BRIP1;GTF2IRD1;ASPG;MMRN1;TYMS;ALB;GBA;F3;CDC20;CXCL12;FANCI;E2F1;NCAM1;TERT;NPC1;SLC17A5;HGF;FANCB;NRAS;UBE2T;MAD2L1;
C0149725	21	6	1.04172	5.75971	0.000726655	0.0101377	Lower_respiratory_tract_infection	CFTR;RFX5;LAMA2;PRKDC;B3GAT1;FCN3;
C2931038	21	6	1.08612	5.52423	0.000726655	0.0101377	Pancreatic_carcinoma,_familial	CFTR;BRCA1;CDKN2A;BRCA2;SPINK1;MSH2;
C0282160	198	23	8.19248	2.80745	0.000739481	0.0102528	Aplasia_Cutis_Congenita	MMRN1;FOS;TYMS;ENG;SFN;MRAP2;CCNB1;CDKN2A;TOP2A;TCF21;B3GAT1;LAMC2;BRCA1;PPARG;ACACA;TERT;PTTG1;GLYAT;PROM1;GJB6;PGR;ITGA6;ESR1;
C1841972	55	10	2.37313	4.21385	0.00074124	0.0102528	Glucocorticoid_Receptor_Deficiency	IL7R;HSP90AB1;ANXA2;NCOA2;TOP2A;FOS;MS4A1;CIB2;DPT;S100A8;
C0004623	275	29	14.1759	2.04573	0.000740758	0.0102528	Bacterial_Infections	ADAMTS13;EDN1;PGLYRP2;CCL5;FLVCR1;MPO;SELP;IRAK2;TBCE;PTGS2;TREM2;CXCL2;TCL1A;MARCO;EZH2;HAMP;F3;IGHA1;S100A8;HSPA4;TERT;NPC1;HGF;IL27;TGFA;CFTR;RIPK2;OGG1;FCN2;
C0017661	236	26	12.1385	2.14194	0.000755536	0.0104003	IGA_Glomerulonephritis	AURKB;CCL21;ALB;EDN1;DCN;CCL5;CX3CR1;NGFR;MS4A1;TFRC;IGHA1;FCGR3B;BGN;FCGR2B;PPARG;VTCN1;CIB2;BLK;HGF;TGFA;KIF15;LPA;REN;FOXM1;MS4A6A;PRC1;
C0151779	300	31	16.2533	1.90731	0.000756193	0.0104003	Cutaneous_Melanoma	AURKB;CCL21;MCM3;MKI67;CHAF1A;FANCA;TCF21;BRCA2;FASN;BRCA1;CDKN2C;PDGFRA;MCM6;PTGS2;CCL19;CCL25;EZH2;MCM7;AKR1C3;CDKN2A;TOP2A;LRAT;E2F1;TERT;HGF;MCM4;TGFA;PROM1;DBF4;NRAS;MSH2;
C0010278	213	24	11.4668	2.093	0.000763193	0.010467	Craniosynostosis	ESCO2;CYP26A1;CDT1;IGHD;GDF2;SCARA3;RECQL4;CENPE;PLK4;S100A8;SCN4A;GPC3;CDC6;PDGFRA;ACSL3;CHD7;GMNN;PTGS2;CFTR;SMAD6;SIX1;COLEC10;EZH2;TRAIP;
C0040137	65	11	3.51412	3.13023	0.000770386	0.0105358	Thyroid_Nodule	PTN;PPARG;SFN;TERT;PTGS2;BIRC5;NRAS;HLTF;ECM1;DPP4;CXCR6;
C0553580	351	35	15.7065	2.22837	0.000790223	0.0107768	Ewings_sarcoma	AURKB;ENG;RBMS3;DTL;EPHA3;MS4A1;AXL;PRKCQ;B3GAT1;BIRC5;PLK1;DPP4;PRIMA1;FOXM1;FLT3;EZH2;IGFBP3;CSE1L;CXCL12;CCK;MDK;CDKN2A;BCL11B;H2AFX;NCAM1;PBK;MYCN;PTPN13;HSPA4;TERT;OLFM1;STMN1;MSH2;TP53I3;CKAP4;
C0085580	277	29	2.72282	10.6507	0.000804404	0.0108785	Essential_Hypertension	HMGCR;EDN1;NEDD4L;LPL;MPO;SELP;PTGER2;ADRA2B;LPA;CYP2C9;REN;CXCR6;TRPV6;SOD3;ALB;EMILIN1;FKBP1B;CYP4A11;TFPI2;TXNRD1;BGN;APLN;PPARG;DBH;HSPA4;HGF;LSS;PTGIS;KLKB1;
C3839280	29	7	1.54629	4.52696	0.000802818	0.0108785	High_grade_serous_carcinoma	PGR;BRCA1;STMN1;CDKN2A;BRCA2;TOP2A;ESR1;
C0038354	29	7	1.54629	4.52696	0.000802818	0.0108785	Stomach_Diseases	SMOX;ODC1;HGF;OGG1;S100A8;CYP2C9;PTGS2;
C0085669	490	45	26.547	1.69511	0.000819083	0.0110462	Acute_leukemia	IL7R;AURKB;GGH;RBMS3;NGFR;RAD51;BRCA2;MPO;BRCA1;NCOA2;PDGFRA;TLX1;MYH11;DPP4;TIMP2;FLT3;EZH2;TYMS;CHEK1;DUSP2;AFM;MDK;CDKN2A;TOP2A;TFRC;BCL11B;H2AFX;CCNA2;IGFBP7;NCAM1;CDKN3;HSP90AB1;CD3E;HSPA4;TP73;PLA2R1;FANCB;TP53BP2;CFTR;STMN1;NRAS;OGG1;MSH2;ANGPTL1;CD1C;
C0040053	97	14	4.93371	2.83762	0.000833316	0.0112071	Thrombosis	ADAMTS13;CYP2C19;DCN;ENG;F3;HGF;PTGS2;LPA;EGR1;P2RY12;KLF2;FLT3;SELP;KLKB1;
C1136382	165	20	8.02463	2.49233	0.000837945	0.0112072	Sclerocystic_Ovaries	AKR1C3;LTK;CEP55;S100P;RRM2;CCNB1;TOP2A;TFRC;ASPM;HELLS;HMMR;TTK;CCNE2;PBK;CDC6;ANLN;LIFR;CKS2;MAD2L1;TRPV6;
C0392514	165	20	9.02417	2.21627	0.000837945	0.0112072	Hereditary_hemochromatosis	BMP6;HAMP;GLI2;AKR1D1;AGFG1;CDKN2A;TFRC;HHIP;HEPH;E2F1;MPO;MYCN;NTRK2;GPC3;PDGFRA;TERT;SMAD6;FOXM1;WNT2;IGFBP6;
C1961099	407	39	21.0966	1.84864	0.000845798	0.0112812	Precursor_T_Cell_Lymphoblastic_Leukemia_Lymphoma	IL7R;IRAK1;NUP155;IGHM;BRCA2;MPO;PRKCQ;BRCA1;CDKN2C;TLX1;DUSP1;PLK1;CCL25;STIL;TCL1A;FOXM1;FLT3;EZH2;TAL2;ASPG;CHEK1;ASRGL1;CXCL12;CDKN2A;TFRC;HMGA1;BCL11B;IGFBP7;IKZF3;MYCN;CD3E;MSTO1;TERT;SMC4;FANCB;NRAS;RPS6KA3;MSH2;CKS2;
C0026640	131	17	6.3561	2.6746	0.000850669	0.0113151	Mouth_Neoplasms	ANXA2;DCN;SFN;NAT2;CDC20;CXCL12;MMP7;CDKN2A;ADH1B;PTH1R;E2F1;TP73;PTGS2;NRAS;ADH1C;MRPL13;IGFBP6;
C0220756	76	12	4.05235	2.96124	0.00085875	0.0113603	Niemann_Pick_Disease,_Type_C	SFRP1;TERT;NPC1;MAPT;PTGS2;CDCA5;CDKN2A;EGR1;TOP2A;FCN2;IGFBP6;FASN;
C1168327	76	12	4.11316	2.91747	0.00085875	0.0113603	High_Grade_Prostatic_Intraepithelial_Neoplasia	CDKN3;IGFBP3;SPINK1;DCN;CHEK1;MKI67;PTGS2;DUSP1;AURKA;BRCA2;IGFBP7;FASN;
C0745103	152	19	6.80169	2.79342	0.000869794	0.0114751	Hyperlipoproteinemia_Type_IIa	HMGCR;ALB;EDN1;SORT1;F3;CCL5;APOA5;LPL;BRCA2;SELP;PCSK9;MYCN;NPC1;CETP;STMN1;LPA;REN;LCAT;ESR1;
C0025500	382	37	20.7395	1.78403	0.000877148	0.0115096	Mesothelioma	BMP6;MKI67;PPP1R14A;AXL;BRCA2;MPZ;BRCA1;LSM1;GPC3;ACACA;ADRA2B;PTGS2;BIRC5;DPP4;REN;CXCR6;WNT2;ESR1;AKR1C3;TYMS;CHEK1;F3;MDK;CDKN2A;SCARA3;E2F1;TXNRD1;PPARG;SFRP1;HSPA4;TERT;HGF;FSD1;TGFA;AURKA;EGR1;PGR;
C0278701	382	37	20.8923	1.77099	0.000877148	0.0115096	Gastric_Adenocarcinoma	SCN7A;PLCE1;CXCL14;MMP7;IGF2BP3;CCNB1;AXL;KPNA2;PTGS2;BIRC5;PLK1;LPA;MYEOV;TIMP2;MUC6;CYP2E1;ESR1;IGFBP3;TYMS;F3;NAT2;CCK;MDK;CDKN2A;TOP2A;S100A8;PPARG;WDHD1;HSPA4;TP73;PROM1;EPHB1;STMN1;NRAS;RPS6KA3;PGR;ESM1;
C1263846	410	39	21.8614	1.78397	0.000896516	0.011732	Attention_deficit_hyperactivity_disorder	GNB5;MKRN3;SPOCK3;ASPM;ATP2C2;LAMC2;FADS1;PTPRN2;NTRK2;CHD7;PRKG1;ADRA2B;RAD21;ANK3;GTF2IRD1;CXCR6;RRS1;SEMA3E;KIF11;COL2A1;DHCR7;ADRA2A;SLC9A9;TXNRD1;SLC6A8;NCAM1;INTS8;MYCN;NTF3;DBH;PKMYT1;ADAMTS2;DDC;CPLX2;EPHB1;MSH2;PMS2;SLC4A10;HTR1D;
C0025209	9	4	0.388844	10.2869	0.000919085	0.0117425	Melanosis	OGG1;EDN1;NRAS;HGF;
C0010674	593	52	27.1117	1.91799	0.000901402	0.0117425	Cystic_Fibrosis	SPINK1;MMP7;EPHA3;HIST1H4E;CYP1A2;BRCA1;CYP2C19;SQSTM1;CXCL2;MUC6;GPBAR1;TRPV6;WNT2;FOS;HIST2H4B;MDK;TXNRD1;FCGR3B;VIP;TRPC6;PPARG;HSPA4;CFTR;HBB;KRT19;CCL21;HIST1H4I;CCL5;IGHM;ASAP1;RAD51;SMOX;KLF2;MPO;HIST1H4H;CD226;PTGS2;PRSS8;ESR1;IGFBP3;ALB;GBA;CDKN2A;H2AFX;TTK;S100A8;NPC1;HGF;FSD1;SLC26A6;HBA2;HBA1;
C0020480	9	4	0.463424	8.63141	0.000919085	0.0117425	Hyperlipoproteinemia_Type_IV	ALB;LPL;APOA5;LPA;
C0003130	287	30	14.8109	2.02554	0.000907422	0.0117425	Anoxia	EDN1;TKT;ENG;TRIB3;KCNN2;MPO;FASN;BRCA1;TEK;PTGS2;BIRC5;DUSP1;ESR1;SOD3;IGFBP3;FOS;CX3CR1;CXCL12;HMGA1;HGFAC;MT2A;IGFBP7;SPINT2;TERT;HGF;CFTR;AURKA;EGR1;ESRRG;CHRM2;
C0020445	153	19	7.98314	2.38002	0.000918461	0.0117425	Hypercholesterolemia,_Familial	HMGCR;EDN1;F3;SLC22A1;CCL5;SREBF2;SCARB1;APOA5;LPL;MPO;SELP;PCSK9;CETP;CH25H;STMN1;LPA;REN;LCAT;ESR1;
C0221391	9	4	0.479883	8.33536	0.000919085	0.0117425	Melanosis_coli	OGG1;EDN1;NRAS;HGF;
C0079747	38	8	2.02617	3.94833	0.000912875	0.0117425	Low_Grade_Lymphoma_(neoplasm)	CDKN2A;TYMS;TFRC;RAD54B;CIB2;CYP2E1;RAD54L;CDC25A;
C1836195	38	8	2.05224	3.89819	0.000912875	0.0117425	Short_toe	MYCN;GPC3;HBA2;PTH1R;ADAMTS2;COL2A1;HBA1;DHCR7;
C0085648	47	9	2.54366	3.53821	0.000916669	0.0117425	Synovial_Cyst	GJB3;MYCN;RDH5;NTF3;STMN2;ZIC2;LAMA2;IL27;PTGS2;
C0206721	15	5	0.791233	6.31925	0.00094379	0.0120265	Inverted_Papilloma	MSH2;MKI67;STMN1;CDKN2A;MT2A;
C0338106	266	28	13.788	2.03076	0.000972522	0.0123602	Adenocarcinoma_of_colon	CCL21;ADAMTS13;LUM;MMP7;MPZ;PTGS2;PLK1;DPP4;MUC6;ESR1;FOS;TYMS;ALB;CSE1L;COL2A1;E2F1;CCNA2;RAD54L;IGFBP7;MCM8;PPARG;PTPN13;TGFA;PROM1;CFTR;MSH2;PMS2;HSD17B13;
C1449563	387	37	19.9494	1.8547	0.000997047	0.0126388	Cardiomyopathy,_Familial_Idiopathic	IL7R;ANXA2;EDN1;MKI67;HSD17B2;LUM;PDE2A;AXL;FASN;BRCA1;TEK;AMPD1;PTGS2;LTBP4;MYL3;CYP2E1;SULF2;ESR1;F3;CXCL12;RRM2;CDKN2A;TACSTD2;EOMES;NCAM1;SFRP1;HSPA4;HGF;WDR12;NEK2;PROM1;NPTXR;EPHB1;TBX20;MYOCD;PGR;CHRM2;
C0206704	67	11	3.35804	3.27572	0.00100068	0.0126518	Carcinoma,_Large_Cell	BRCA1;KRT19;PPARG;NAT2;MMP7;NRAS;CDKN2A;UBE2C;HMGA1;RAD51;BRCA2;
C1559154	99	14	4.85438	2.88399	0.00102287	0.0128988	Rash_and_Dermatitis_Adverse_Event_Associated_with_Chemoradiation	TYMS;CHEK1;MKI67;TP73;CDC20;PTGS2;PROM1;AURKA;CDKN2A;EGR1;MSH2;TIMP2;PMS2;ESR1;
C0010828	205	23	11.2119	2.0514	0.00104816	0.0131835	Cytopenia	ADAMTS13;G6PD;FANCA;CDKN2A;HEPH;FANCI;BRCA2;FCGR3B;BRCA1;PDGFRA;PRKG1;BRIP1;NUDT1;FANCB;RAD21;NRAS;UBE2T;HBB;HBA2;FLT3;EZH2;KIF23;HBA1;
C0270824	206	23	10.6897	2.15161	0.00110675	0.0138844	Visual_seizure	NPY5R;FOS;PTN;CCL5;PRICKLE1;CCK;PLP1;SREBF2;CCNB1;NGFR;PVALB;VIP;C7;CSTB;PTGS2;DUSP1;GJB6;EGR1;MSH2;SYT10;HCN2;WNT2;NPY1R;
C3711374	89	13	4.6387	2.80251	0.00112693	0.0141012	Nonsyndromic_Deafness	COCH;MYO1A;SLC17A8;CSTB;CIB2;MCM2;KCNJ10;TGFA;GPSM2;GJB3;GJB6;SIX1;TMEM132E;
C0746102	58	10	3.16882	3.15575	0.00113922	0.0142183	Chronic_lung_disease	CYP1A2;CFTR;OGG1;ALB;CYP2C19;HAMP;BLM;SLC26A6;DLAT;FBLN5;
C0948089	254	27	13.7466	1.96412	0.00116956	0.0145567	Acute_Coronary_Syndrome	MMRN1;ALB;F3;CCL5;CX3CR1;CXCL12;IL33;SCARB1;GEM;KLF2;MPO;PPBP;FCGR3B;SELP;FASN;PTGER2;PCSK9;MTHFD1L;CYP2C19;PPARG;UGT2B7;HGF;PTGS2;CETP;LPA;TIMP2;P2RY12;
C3203102	296	30	16.1212	1.86091	0.00117234	0.0145567	Idiopathic_pulmonary_arterial_hypertension	EDN1;ENG;CCL5;GDF2;PDSS1;HTR2B;PDGFRA;TEK;LIFR;CYP2C9;EZH2;ESR1;MMRN1;GBA;CX3CR1;CXCL12;DUSP2;HMGA1;PTGIR;H2AFX;VIP;FOXF1;BGN;TRPC6;PPARG;TERT;PROM1;EGR1;MSH2;PTGIS;
C0036220	322	32	15.6602	2.0434	0.00118747	0.0147071	Kaposi_Sarcoma	EDN1;IRAK1;MKI67;CCL5;MMP7;MS4A1;AXL;LAMC2;TEK;ADRA2B;PTGS2;LPA;CXCR6;EZH2;LYVE1;TYMS;ALB;PLVAP;ID1;CXCL12;CDKN2A;GEM;H2AFX;CDKN3;BUB1;HSPA4;TERT;HGF;FSD1;EGR1;RPS6KA3;CTTNBP2;
C0553694	31	7	0.623614	11.2249	0.00122859	0.0149284	Oropharyngeal_disorders	PLCE1;CSE1L;CDKN2A;FOS;EZH2;NUDT1;NAT2;
C1292778	232	25	9.2678	2.69751	0.00122975	0.0149284	Chronic_myeloproliferative_disorder	NPY5R;DERL1;HAMP;ENG;PAMR1;DTL;CD69;CXCL12;IL33;TFRC;CENPE;CD207;PDGFRA;TET1;HSPA4;TERT;TEK;FANCB;NRAS;EGR1;RPS6KA3;ODC1;FLT3;EZH2;NPY1R;
C0702169	31	7	1.36947	5.11146	0.00122859	0.0149284	Acrania	CYP1A2;ZIC2;SPINT2;NPY1R;PRSS8;ZIC5;NAT2;
C4011788	23	6	1.19482	5.02167	0.00122994	0.0149284	Behavioral_variant_of_frontotemporal_dementia	TREM2;TOMM40;SQSTM1;LAMC2;GBA;MAPT;
C1333177	31	7	1.6175	4.32767	0.00122859	0.0149284	Lymphoproliferative_Disorder_of_the_Skin	CYP1A2;SLC26A6;DLAT;OGG1;ALB;CYP2C19;HAMP;
C3642346	79	12	4.15813	2.88591	0.00121891	0.0149284	Luminal_B_Breast_Carcinoma	BRCA1;TYMS;MELK;F3;NAT2;CCNB1;TOP2A;SIX1;PGR;PHF20L1;BRCA2;ESR1;
C0237123	23	6	1.22111	4.91356	0.00122994	0.0149284	Alcohol_or_Other_Drugs_use	ACACA;CHRM2;ADRA2A;GABRA2;PTGS2;NCAM1;
C0333186	214	24	11.6185	2.06568	0.00120962	0.0149284	Restenosis	MMRN1;FOS;F3;CX3CR1;CCNB1;LPL;CCNA2;B3GAT1;SELP;S100A8;PTGER2;CYP2C19;PPARG;ADRA2B;CETP;CDCA5;LPA;EGR1;P2RY12;REN;GPBAR1;FCN2;ESR1;NR6A1;
C1332347	49	9	2.66871	3.37242	0.00125245	0.0151637	Atypical_Ductal_Breast_Hyperplasia	PCSK9;BRCA1;LPA;CDKN2A;PGR;BRCA2;CXCL12;EPHA3;ESR1;
C0243026	528	47	27.3384	1.71919	0.00126537	0.015282	Sepsis	EDN1;IRAK1;GZMM;PDE2A;MPZ;FASN;CYP1A2;BRCA1;TEK;CXCL2;DPP4;FOS;CXCL12;G6PD;TOP2A;FCGR3B;PPARG;HSPA4;CETP;GZMK;HBB;FCN2;ADAMTS13;CYP2C8;IL33;SMOX;KLF2;MPO;LAMC2;SELP;PPP1R1A;AMPD1;PTGS2;DUSP1;TIMP2;MARCO;ALB;F3;CX3CR1;HMGA1;GEM;CCNA2;CRISPLD2;S100A8;SFRP1;IL27;ESM1;
C0598935	233	25	12.6101	1.98254	0.0012858	0.0154519	Tumor_Initiation	DCN;MELK;F3;CNTN1;GLI2;MMP7;RAB25;HMGA1;RAD51;BLM;NCAM1;BRCA1;MYCN;HGF;DACH1;TGFA;PTGS2;PROM1;PLK1;RPS6KA3;SIX1;PGR;ITGA6;FOXM1;ODC1;
C0027533	69	11	3.77375	2.91488	0.00128503	0.0154519	Neck_Neoplasms	TYMS;CDC20;MMP7;TGFA;PLK1;CDKN2A;OGG1;RAD51;ADH1B;BCL11B;E2F1;
C0597984	16	5	0.349297	14.3145	0.001311	0.0154864	Biliary_stricture	IGF2BP3;FOXM1;CDKN2A;NEK2;KIF2C;
C0266294	40	8	1.45159	5.51118	0.00130232	0.0154864	Unilateral_agenesis_of_kidney	SASS6;STIL;KIF14;CIT;FREM2;WDR62;UPK3A;ASPM;
C0006413	406	38	15.7314	2.41555	0.00130493	0.0154864	Burkitt_Lymphoma	ZAP70;BMP6;MKI67;IGHD;IGHM;MS4A1;SH2D1A;BRCA2;BRCA1;PDGFRA;GMNN;PTGS2;BIRC5;PLK1;TCL1A;FLT3;EZH2;CSE1L;CD69;CXCL12;G6PD;CDKN2A;TFRC;HMGA1;E2F1;FCGR3B;MAPK10;CDKN3;PBK;HSPA4;MCM2;NPC1;TP73;CAMK4;TGFA;IL18RAP;EGR1;UCK2;
C1840311	16	5	0.795519	6.28521	0.001311	0.0154864	Laryngeal_cleft	PPP1R1A;EDN1;CYP2C19;F3;NAT2;
C3179349	59	10	3.04475	3.28434	0.00130529	0.0154864	Gastrointestinal_Stromal_Sarcoma	FOXF1;CDKN2A;CD3E;HHIP;DPP4;PDGFRA;NDST1;E2F1;NPC1;GLI2;
C1857665	16	5	0.826609	6.04881	0.001311	0.0154864	Aplastic_clavicles	PTDSS1;GMNN;CDT1;CDC6;PTH1R;
C0263420	16	5	0.849469	5.88603	0.001311	0.0154864	Hyperkeratosis_lenticularis_perstans	CETP;LPL;LPA;LCAT;APOA5;
C0024668	159	19	8.37799	2.26785	0.00131765	0.0155272	Mammary_Neoplasms,_Experimental	PTN;TKT;ID1;SCARB1;CDKL2;ADCY5;LPL;TUBB2B;BRCA1;SPINT2;BASP1;ID4;TGFA;STMN1;AURKA;PGR;EFEMP1;HBA1;ESR1;
C1445957	306	31	16.5784	1.86991	0.00133891	0.0157395	Serum_total_cholesterol_measurement	HMGCR;HAPLN4;SLC22A1;RBMS3;SPOCK3;APOA5;LPL;BRCA2;PRKCQ;SELP;FADS1;CYP1A2;LPA;REN;TOMM40;IL1R2;LCAT;ESR1;TYMS;SORT1;NAT2;KIF11;PAMR1;DHCR7;CDKN2A;PCSK9;PPARG;CETP;CPAMD8;PGR;ASAP3;
C0030920	80	12	3.32381	3.61032	0.00136369	0.0159921	Peptic_Ulcer	CYP1A2;EDN1;CDKN2C;CYP2C19;PPARG;CYP2C8;CCL5;MMP7;PTGS2;CYP2C9;CYP2E1;S100A8;
C0206667	91	13	4.62853	2.80867	0.00138896	0.0162492	Adrenal_Cortical_Adenoma	AKR1C3;CDKN2C;ACACA;G6PD;CCNB1;SCARB1;GPR182;PDE2A;REN;PGR;HSD17B13;ESR1;NCAM1;
C0023267	309	31	16.476	1.88152	0.00141232	0.0164827	Fibroid_Tumor	EDN1;MKI67;HSD17B2;DPT;BRCA1;NCOA2;PDGFRA;TET1;TAC3;TEK;PTGS2;TIMP2;EZH2;ESR1;MMRN1;IGFBP3;FOS;F3;CDKN2A;SPINT1;RXFP1;IGFBP7;SPINT2;PPARG;SFRP1;TERT;PTTG1;EGR1;OGG1;PGR;EFEMP1;
C0541764	182	21	9.36107	2.24333	0.00144431	0.0168157	Delayed_bone_age	CDT1;GBA;CKAP2L;COL2A1;CENPE;BLM;PLK4;IGFALS;CDC6;TBCE;TAC3;CHD7;GMNN;CCBE1;RAD21;NRAS;POP1;RPS6KA3;PTDSS1;ESR1;TRAIP;
C0162678	70	11	3.5124	3.13176	0.00145031	0.0168451	Neurofibromatoses	PTN;PDGFRA;HGF;TGFA;G6PD;MDK;AURKA;CDKN2A;TOP2A;PGR;EZH2;
C0267937	10	4	0.525774	7.60783	0.00146527	0.0169378	Acute_recurrent_pancreatitis	SPINK1;CFTR;LPL;CAPG;
C1857231	10	4	0.538347	7.43015	0.00146527	0.0169378	LACTASE_PERSISTENCE	NUSAP1;SLC22A1;CFTR;MCM6;
C0085576	32	7	1.69894	4.12022	0.00149889	0.0172853	Iron_Refractory_Iron_Deficiency_Anemia	GDF2;TFRC;HAMP;HBB;ENG;HBA2;HBA1;
C0205747	5	3	0.195737	15.3267	0.00152821	0.0174166	Familial_Atypical_Multiple_Mole_Melanoma	CDKN2A;BRCA2;BRCA1;
C4021729	5	3	0.258315	11.6137	0.00152821	0.0174166	Increased_circulating_very_low_density_lipoprotein_levels	LPL;APOA5;LCAT;
C4274391	5	3	0.258887	11.5881	0.00152821	0.0174166	Dominant_beta_thalassemia	HBB;HBA1;HBA2;
C0238159	5	3	0.266602	11.2527	0.00152821	0.0174166	Hemoglobin_E_disease	HBB;HBA1;HBA2;
C2931286	5	3	0.270031	11.1098	0.00152821	0.0174166	Warburton_Anyane_Yeboa_syndrome	BUB1B;BUB1;TRIP13;
C0685938	262	27	12.6972	2.12645	0.00154525	0.0175695	Malignant_neoplasm_of_gastrointestinal_tract	PLCE1;AURKB;MMP7;HHIP;BRCA2;B4GALNT1;CYP2C19;PTGS2;LPA;MUC6;CYP2E1;EZH2;TYMS;CCK;CDKN2A;FEN1;SPINT1;PPARG;HSPA4;TERT;PTTG1;TGFA;AURKA;OGG1;MSH2;ODC1;PMS2;
C0010520	24	6	1.32084	4.54257	0.0015644	0.0177457	Cyanosis	PCK1;BRCA2;SOSTDC1;HBB;ENG;ADRA2B;
C0022665	245	26	12.0414	2.15922	0.00156919	0.0177586	Kidney_Neoplasm	ESCO2;KRT19;HAMP;MKI67;CXCL12;CDKN2A;HLTF;AXL;E2F1;TXNRD1;IGFBP7;SOSTDC1;GPC3;PPARG;TERT;MCM2;UGT2B7;FSD1;TGFA;PTGS2;AURKA;UBE2T;OGG1;PGR;WNT2;ESM1;
C0013720	104	14	5.36701	2.60853	0.00166052	0.0186616	Ehlers_Danlos_Syndrome	MMRN1;BGN;DCN;COL5A3;MYH11;ADAMTS2;COL2A1;PTGS2;LTBP4;TIMP2;FBLN5;IL1R2;AEBP1;PLOD3;
C0005411	104	14	5.45617	2.5659	0.00166052	0.0186616	Biliary_Atresia	CYP1A2;IGFBP3;HAMP;TEK;GLI2;CX3CR1;MMP7;IL33;SLC26A6;HGFAC;SPINT1;FCGR3B;LAMC2;NCAM1;
C0008350	135	17	7.26769	2.33912	0.00166015	0.0186616	Cholelithiasis	ASPG;NAT2;GNA14;CCK;G6PD;FEN1;S100A8;PCSK9;PPARG;DACH1;PTGS2;CETP;OGG1;HBB;HBA2;HBA1;ESR1;
C0279565	51	9	2.78929	3.22663	0.00168097	0.0188479	Invasive_Lobular_Breast_Carcinoma	AKR1C3;BRCA1;DERL1;FMO2;PGR;HSD17B2;SCGB3A1;PTGS2;ESR1;
C0010701	61	10	3.20722	3.11796	0.00169658	0.0189116	Phyllodes_Tumor	NRAS;CDKN2A;CCL19;PDGFRA;DCN;TERT;CKAP4;PRKG1;CXCL12;ESR1;
C0206695	82	12	4.37227	2.74457	0.00169599	0.0189116	Carcinoma,_Neuroendocrine	MYCN;TYMS;NTRK2;GPC3;TERT;DPT;LUM;MMP7;IGF2BP3;CDKN2A;PMS2;NCAM1;
C3714514	491	44	26.8538	1.63851	0.00169834	0.0189116	Infection	CCL21;ENG;CCL5;IL33;LPL;SRPK1;SH2D1A;FLVCR1;MPO;PRKCQ;FASN;PDGFRA;KPNA2;PTGS2;GZMA;BIRC5;CCL19;DPP4;MUC6;ITGA6;IL1R2;PRKDC;CLEC4M;ESR1;VIPR1;FOS;HAMP;F3;DEFA1;CX3CR1;CXCL12;COL2A1;G6PD;SCARB1;CDKN2A;PTH1R;E2F1;PPARG;TERT;TP73;MAPT;CFTR;RIPK2;OGG1;
C0158995	207	23	10.7061	2.14831	0.0017313	0.0192345	Congenital_anemia	ADAMTS13;G6PD;FANCA;CDKN2A;HEPH;FANCI;BRCA2;FCGR3B;BRCA1;PDGFRA;PRKG1;BRIP1;NUDT1;FANCB;RAD21;NRAS;UBE2T;HBB;HBA2;FLT3;EZH2;KIF23;HBA1;
C3854315	17	5	0.727683	6.87112	0.00177378	0.0195277	Pseudoprimary_hyperaldosteronism	UBE2S;CFTR;NEDD4;NEDD4L;REN;
C0221043	17	5	0.868556	5.75668	0.00177378	0.0195277	Liddle_Syndrome	UBE2S;CFTR;NEDD4;NEDD4L;REN;
C3887678	17	5	0.888959	5.62456	0.00177378	0.0195277	Central_Nervous_System_Embryonal_Tumor,_Not_Otherwise_Specified	CDKN3;CDKN2A;NGFR;MYCN;PDGFRA;
C0950124	17	5	0.91519	5.46335	0.00177378	0.0195277	Disease_due_to_Papilloma_virus	TERT;ITGA6;CDKN2A;ZAP70;ESR1;
C0339467	42	8	0.996114	8.03121	0.0018135	0.0198301	Proliferative_retinopathy	CETP;ALB;REN;ADH1B;ROBO1;LPL;CCL5;CXCL12;
C0021296	274	28	13.2788	2.10863	0.00180981	0.0198301	Infant,_Small_for_Gestational_Age	ESCO2;RNASEH2A;CKAP2L;ZFPM2;CENPE;BLM;TBCE;GMNN;RAD21;LIFR;TRAIP;CDCA7;CDT1;GBA;OTUD6B;DHCR7;RECQL4;PLK4;PLOD3;CDC6;BMPER;TERT;MCM4;FANCB;KIF14;BUB1B;PTDSS1;PSPH;
C0016382	42	8	2.16745	3.69098	0.0018135	0.0198301	Flushing	PTGDR;ADH1C;RAD51;ADH1B;ADH4;LAMC2;VIP;PTGS2;
C0024143	209	23	11.4187	2.01424	0.00181851	0.0198401	Lupus_Nephritis	ANXA2;SLC5A11;DNASE1L3;IRAK1;CCL5;SCARB1;MS4A1;AXL;MT2A;MPO;FCGR3B;LY6E;BGN;PDGFRA;VTCN1;BLK;PLA2R1;HGF;CAMK4;PTGS2;DUSP1;OGG1;PMS2;
C0038358	94	13	4.79186	2.71293	0.00187541	0.0204151	Gastric_ulcer	SPINK1;EDN1;CYP2C19;TEK;HGF;MMP7;CCK;PTGS2;CFTR;MUC6;CYP2C9;REN;S100A8;
C0206726	62	10	3.19602	3.12889	0.00192506	0.0208155	gliosarcoma	CDKN2A;PPARG;PDGFRA;FREM2;HGF;CCK;TACC3;PTGS2;PROM1;ESR1;
C1837463	62	10	3.35547	2.98021	0.00192506	0.0208155	Narrow_face	NSDHL;SEMA3E;SIX1;CENPE;BLM;GTF2IRD1;CHD7;PLK4;SLC6A8;TRAIP;
C1849121	62	10	3.35547	2.98021	0.00192506	0.0208155	Thin_face	NSDHL;SEMA3E;SIX1;CENPE;BLM;GTF2IRD1;CHD7;PLK4;SLC6A8;TRAIP;
C1567435	52	9	2.26449	3.97441	0.00193538	0.0208342	Polycystic_Kidney___body_part	CFTR;ESCO2;EXO1;SIX1;REN;BUB1B;TGFA;PROM1;CDC25A;
C0221002	52	9	2.68945	3.34641	0.00193538	0.0208342	Hyperparathyroidism,_Primary	CFTR;IGFBP3;SPINK1;ALB;RAD51;SLC26A6;CSE1L;CRISPLD2;ESR1;
C1386048	277	28	14.089	1.98736	0.0019541	0.0209583	Intrauterine_retardation	ESCO2;RNASEH2A;CKAP2L;ZFPM2;CENPE;BLM;TBCE;GMNN;RAD21;LIFR;TRAIP;CDCA7;CDT1;GBA;OTUD6B;DHCR7;RECQL4;PLK4;PLOD3;CDC6;BMPER;TERT;MCM4;FANCB;KIF14;BUB1B;PTDSS1;PSPH;
C0282612	173	20	8.79929	2.27291	0.00195553	0.0209583	Prostatic_Intraepithelial_Neoplasias	ANXA2;KRT19;IGFBP3;MKI67;DPT;CDKN2A;TACSTD2;SMOX;MT2A;FASN;SOSTDC1;PTGS2;DUSP1;PLK1;AURKA;SRPX;BMX;PMS2;MCM7;ESR1;
C2749675	25	6	1.36587	4.39281	0.00196373	0.0209998	Cortical_gyral_simplification	KIF11;PLK4;CIT;WDR62;CENPE;ASPM;
C0007117	106	14	5.29455	2.64423	0.00199469	0.0212373	Basal_cell_carcinoma	KRT19;MYCN;EDN1;TERT;GLI2;CCL5;CXCL12;PTGS2;NRAS;CDKN2A;RECQL4;MSH2;TGM3;PMS2;
C0018671	106	14	5.4884	2.55084	0.00199469	0.0212373	Head_and_Neck_Neoplasms	BRCA1;IGFBP3;TYMS;NAT2;MKI67;ROBO1;TGFA;PTGS2;RRM2;GJB6;TCF21;MSH2;RAD51;ADH1B;
C0024301	358	34	15.9993	2.12509	0.0020805	0.0221024	Lymphoma,_Follicular	ZAP70;MKI67;AMPH;CCL5;CCNB1;MS4A1;BRCA2;BRCA1;FCGR2B;CIB2;CAPG;PLK1;TCL1A;PRIMA1;CYP2E1;FLT3;EZH2;ESR1;TYMS;ALB;GBA;CHEK1;NAT2;CXCL12;CDKN2A;S100A8;CDKN3;TP73;IL27;STMN1;NRAS;OGG1;MSH2;CKAP4;
C1512981	175	20	9.08104	2.20239	0.00210182	0.0222317	Mammary_Tumorigenesis	MMRN1;CHEK1;MELK;MMP7;CDKN2A;UBE2S;BRCA2;BRCA1;PPARG;VTCN1;PTTG1;TGFA;PTGS2;NRAS;LPA;OGG1;SIX1;PGR;ESR1;CDC25A;
C0238461	175	20	9.33107	2.14338	0.00210182	0.0222317	Anaplastic_thyroid_carcinoma	AURKB;CXCL12;MMP7;CDKN2A;HMGA1;RXFP1;LAMC2;S100A8;PBK;PPARG;TERT;HGF;FSD1;PLK1;MSH2;UBE2C;DPP4;HBB;FOXM1;EZH2;
C0341858	43	8	2.14779	3.72476	0.00212239	0.0223035	Endometriosis_of_uterus	ANXA2;TIMP2;F3;PGR;HGF;MMP7;PTGS2;ESR1;
C0205698	236	25	12.152	2.05727	0.00211763	0.0223035	Undifferentiated_carcinoma	PTN;TKT;SCARB1;CDKN2A;ADCY5;LPL;TUBB2B;BRCA1;SPINT2;BASP1;PPARG;TERT;NUPR1;ID4;PTGS2;STMN1;NRAS;EGR1;MSH2;TP53I3;PGR;EFEMP1;PMS2;HBA1;ESR1;
C0266449	43	8	2.32964	3.43401	0.00212239	0.0223035	Congenital_anomaly_of_brain	WDR62;TUBB2A;ZIC5;ASPM;ZIC2;TUBB2B;B3GALNT2;GPSM2;
C0009324	912	72	49.8791	1.44349	0.00213429	0.0223801	Ulcerative_Colitis	P2RY13;ENG;IRAK1;MMP7;PTPRS;B3GAT1;MPZ;FASN;IRAK2;ACACA;GZMA;IL1R2;GPBAR1;FOS;CHEK1;NAT2;CXCL12;ADRA2A;CCHCR1;IGHA1;FCGR3B;VIP;NTF3;PPARG;HSPA4;TERT;CRHR2;TGFA;PROM1;CFTR;HDAC11;EGR1;RIPK2;ECM1;MSH2;BUB1B;MAD2L1;ODC1;IL7R;CCL21;CCL5;CELSR3;IL33;HHIP;RAD51;CIT;AQP8;SMOX;LPL;MPO;PRKCQ;LAMC2;CD226;DLG5;PTGS2;DUSP1;CCL25;CXCR6;ESR1;TRAIP;VIPR1;ALB;CX3CR1;CDKN2A;ANKRD55;H2AFX;S100A8;SFRP1;HGF;IL27;IL1…
C3273019	11	4	0.429363	9.31613	0.00220275	0.0227056	Early_Hepatocellular_Carcinoma	GPC3;CCNA2;BASP1;HSPA4;
C0496920	34	7	1.65356	4.23329	0.00217667	0.0227056	Neoplasm_of_uncertain_or_unknown_behavior_of_ovary	BRCA1;MSH2;CCNE1;BRCA2;PMS2;BRIP1;ESR1;
C0595989	176	20	8.56967	2.33381	0.0021866	0.0227056	Carcinoma_of_larynx	TYMS;NAT2;CDKN2A;ADH1B;MT2A;MPO;BRCA1;HSPA4;ADH4;FSD1;TGFA;PTGS2;PROM1;BIRC5;PLK1;AURKA;ADH1C;MSH2;CYP2E1;ADH6;
C1881254	11	4	0.54692	7.31368	0.00220275	0.0227056	Inverted_Squamous_Cell_Papilloma	MSH2;STMN1;CDKN2A;MT2A;
C0278876	63	10	3.26557	3.06225	0.00217773	0.0227056	Adult_Medulloblastoma	SCML2;MYCN;PDGFRA;KIF14;MELK;CCNE1;BRCA2;EZH2;PTTG1;UHRF1;
C1839254	11	4	0.580238	6.89372	0.00220275	0.0227056	Hypoplasia_of_the_capital_femoral_epiphysis	PLOD3;CDC6;ADAMTSL2;COL2A1;
C1851792	11	4	0.581495	6.87882	0.00220275	0.0227056	Aplasia/Hypoplasia_of_the_earlobes	SEMA3E;CHD7;HBA2;HBA1;
C2675334	11	4	0.583381	6.85658	0.00220275	0.0227056	Restrictive_behavior,_interests,_and_activities	TREM2;NLGN4X;MAPT;SQSTM1;
C0936223	239	25	12.3884	2.01801	0.00227024	0.0233517	Metastatic_Prostate_Carcinoma	BMP6;FMOD;EDN1;ENG;DIAPH3;CSE1L;GNMT;MMP7;CDKN2A;RECQL4;TFRC;FLVCR1;BRCA2;NTF3;TERT;HGF;PTGS2;OGG1;DPP4;ZKSCAN3;CXCR6;EZH2;TRPV6;ASPN;MCM7;
C0007820	177	20	9.43771	2.11916	0.00227946	0.0233811	Cerebrovascular_Disorders	EDN1;ENG;CX3CR1;GDF2;TUBB2A;LPL;TUBG1;SELP;TUBB2B;FOXF1;PCSK9;WDR62;TEK;HGF;PTGS2;LPA;HBB;CYP2C9;REN;TRAIP;
C3887486	126	16	6.89119	2.32181	0.00228273	0.0233811	Interstitial_lung_fibrosis	BGN;ALB;EDN1;PPARG;DCN;ENG;CCL5;HGF;MMP7;CDKN2A;MS4A1;TIMP2;REN;CYP2E1;FCGR3B;NCAM1;
C0002793	282	28	15.5198	1.80414	0.00228802	0.023386	Anaplasia	ENG;MKI67;RAD51;BRCA1;TEK;DKK3;KPNA2;ID4;DUSP1;PLK1;LPA;EZH2;ESR1;ALB;DCN;ID1;CDKN2A;SPINT1;MYCN;PPARG;TERT;OIT3;HGF;DDC;TGFA;PROM1;CFTR;CKAP4;
C1859778	85	12	4.53223	2.6477	0.00231685	0.0236309	Postnatal_growth_retardation	ESCO2;SEMA3E;TBCE;CKAP2L;CHD7;MCM4;BRIP1;BLM;BUB1B;COLEC10;PSPH;PLOD3;
C0750952	127	16	6.54669	2.44398	0.00237074	0.0241298	Biliary_Tract_Cancer	KRT19;ALB;SLC22A1;GMNN;MMP7;CCK;NEK2;PTGS2;IGF2BP3;CETP;CDKN2A;OGG1;MSH2;TFPI2;PRC1;ESR1;
C0036421	560	48	28.0672	1.71018	0.00241991	0.0245788	Systemic_Scleroderma	EDN1;ENG;IRAK1;TRIB3;MS4A1;CENPE;HIST1H4E;MPZ;GZMA;CCL19;LIFR;WNT2;MCM7;FOS;HIST2H4B;DNASE1L3;NAT2;CXCL12;VIP;HSP90AB1;PPARG;HSPA4;MYBL2;EGR1;HIST1H4I;RBMS3;CCL5;IL33;BLM;SELP;HIST1H4H;PDGFRA;CD226;CAPG;PTGS2;TIMP2;REN;MMRN1;CENPA;IGFBP3;ITGB8;CX3CR1;CD69;GEM;CCNA2;SFRP1;BLK;HGF;
C0024790	64	10	3.50394	2.85393	0.00245641	0.0248974	Paroxysmal_nocturnal_hemoglobinuria	ARFGEF2;NRAS;RPS6KA3;ADAMTS13;CD48;TBCE;GEM;EFS;FCGR3B;CELSR3;
C0747845	128	16	5.8521	2.73406	0.00247059	0.024937	early_pregnancy	NAT2;CD69;MMP7;IGF2BP3;IL33;FCGR3B;VIP;S100A8;NCAM1;NCOA2;TAC3;TGFA;PRKAR2A;REN;PGR;ESR1;
C0035372	128	16	6.42268	2.49117	0.00247059	0.024937	Rett_Syndrome	IGFBP3;GABRB3;TYMS;HIST2H4B;HIST1H4I;IRAK1;ID1;SCARB1;RECQL4;BLM;HIST1H4E;LAMC2;SLC6A8;HIST1H4H;ID4;GABBR2;
C0034069	431	39	0.985255	39.5837	0.00251269	0.0253094	Pulmonary_Fibrosis	EDN1;IRAK1;CCL5;LUM;MMP7;BLM;KLF2;PDGFRA;CD226;PTGS2;LTBP4;CXCL2;FOXM1;SULF2;MMRN1;SOD3;IGFBP3;FOS;DCN;F3;FAM72B;ARID3A;ID1;CXCL12;FAM111B;AEBP1;SPINT1;HSP90AB1;BGN;NTF3;PPARG;HSPA4;TERT;HGF;TGFA;CFTR;EGR1;OGG1;GRHL2;
C3714542	54	9	2.65402	3.39108	0.00253603	0.0254915	Lymphoma,_Diffuse	MT1E;ASAP1;TYMS;TFRC;RAD54B;MT1X;CYP2E1;RAD54L;MT1F;
C0278704	86	12	3.36176	3.56956	0.00256089	0.0256882	Malignant_Childhood_Neoplasm	B4GALNT1;BRCA1;MYCN;AURKA;CDKN2A;SIX1;BUB1B;BRCA2;PMS2;PTPRN2;ESR1;MCM8;
C3642345	109	14	5.3821	2.60121	0.00259889	0.0259089	Luminal_A_Breast_Carcinoma	BRCA1;DERL1;CDKN2C;MELK;NAT2;CCL5;LUM;MMP7;CCNB1;CDKN2A;PGR;CCNE2;HJURP;ESR1;
C0038436	109	14	5.6375	2.48337	0.00259889	0.0259089	Post_Traumatic_Stress_Disorder	PCSK9;BRCA1;NTRK2;DBH;ADAMTS2;CRHR2;ADRA2B;DUSP2;STMN1;EGR1;ANK3;FAM49B;ANKRD55;ESR1;
C0080218	35	7	1.89622	3.69156	0.00259368	0.0259089	Tethered_Cord_Syndrome	CYP1A2;SPINT2;ZIC5;NAT2;ZIC2;NPY1R;PRSS8;
C0017152	180	20	9.59767	2.08384	0.00260899	0.0259562	Gastritis	PLCE1;FOS;HAMP;IRAK1;CD69;CDKN2A;SMOX;MPO;FCGR3B;S100A8;CYP2C19;PPARG;TERT;TP73;HGF;PTGS2;PROM1;MSH2;MUC6;ODC1;
C0000768	606	51	31.8619	1.60066	0.00262031	0.0260156	Congenital_Abnormality	ENG;ZIC5;TUBB2B;CYP1A2;TBCE;TEK;CHD7;ZIC2;GJB6;PRKAR2A;LIFR;UPK3A;AKR1D1;COL2A1;DUSP2;TXNRD1;FOXF1;MTHFD1L;PPARG;WDR62;TGFA;ALX3;CFTR;NRAS;PGR;GAS1;ADAMTS13;RBMS3;FANCA;SOX12;ADH1B;SPSB1;GPC3;HAND2;CD8A;ARFGEF2;ADH1C;SIX1;REN;GTF2IRD1;ESR1;ASRGL1;PRICKLE1;PLP1;DHCR7;RECQL4;LHX2;CENPF;RPS6KA3;EFS;CKAP4;
C1861305	164	19	8.61333	2.20588	0.00267578	0.0265121	TARSAL_CARPAL_COALITION_SYNDROME	IGFBP3;UPK3A;CEP55;FEZ1;CDKN2A;E2F1;IGFBP7;CDKN3;NTRK2;CIB2;TERT;PPP1R1A;PTGS2;STMN1;MSH2;POLD1;EZH2;PRSS8;ESR1;
C0238198	322	31	17.5372	1.76767	0.00272912	0.0269855	Gastrointestinal_Stromal_Tumors	TK1;ENG;MKI67;AMPH;RBMS3;GLI2;CCNB1;HHIP;RAD51;NDST1;AXL;PRKCQ;FASN;PDGFRA;TEK;FLT3;IGFBP3;CCK;CDKN2A;TFRC;E2F1;H2AFX;MAPK8IP2;FOXF1;HSP90AB1;CD3E;TERT;NPC1;PROM1;NRAS;AURKA;
C1955869	98	13	5.2254	2.48785	0.00273473	0.026986	Malformations_of_Cortical_Development	WDR62;B3GALNT2;GPSM2;ARFGEF2;CCNB1;NEDD4L;EOMES;NDST1;TUBB2A;ASPM;CCNA2;TUBG1;TUBB2B;
C0598766	729	59	34.5377	1.70828	0.00275259	0.0271071	Leukemogenesis	AXL;BRIP1;ANLN;ADRA2B;BIRC5;PLK1;STIL;TCL1A;CCNE1;FOXM1;FLT3;EZH2;PRC1;FOS;NAT2;FAM72B;ID1;CXCL12;G6PD;E2F1;HSP90AB1;TERT;TP73;PLA2R1;NRAS;EGR1;OGG1;MSH2;MAD2L1;IL7R;ADAMTS13;RBMS3;FANCA;MPO;NCOA2;SOSTDC1;PDGFRA;TET1;CD8A;TLX1;MYH11;SIX1;CXCR6;AKR1C3;GBA;CX3CR1;CD69;MTBP;CDKN2A;TFRC;HMGA1;BCL11B;H2AFX;E2F7;BUB1;SFRP1;FANCB;PMS2;CBFA2T3;
C3714948	132	16	1.90102	8.41655	0.00299665	0.0272257	PACHYONYCHIA_CONGENITA_3	IGFBP3;DPT;GLI2;AGFG1;MDK;TACSTD2;TFRC;BRCA2;CCNA2;VIP;PPARG;HSPA4;HGF;PLK1;SULF2;ESR1;
C0751918	2	2	0.052006	38.4571	0.00302586	0.0272257	Cockayne_Pelizaeus_Merzbacher_Disease	LMNB1;PLP1;
C2945759	76	11	2.9057	3.78566	0.00284586	0.0272257	aggressive_cancer	CENPA;VIPR1;ACACA;ATAD2;PTGS2;IGF2BP3;IGF2BP1;PTH1R;ODC1;MPO;FASN;
C1336735	55	9	2.23797	4.0215	0.00288718	0.0272257	Treatment_related_acute_myeloid_leukaemia	FANCB;BRCA1;TOP2A;MSH2;RAD51;BRCA2;FLT3;MYH11;CBFA2T3;
C1855845	2	2	0.083324	24.0027	0.00302586	0.0272257	Patchy_osteosclerosis	SQSTM1;TBCE;
C0020452	27	6	1.12796	5.31935	0.00298773	0.0272257	Hyperemia	SLC17A5;HGF;AMPD1;P2RY12;PTGS2;ESR1;
C0266807	2	2	0.08641	23.1455	0.00302586	0.0272257	Acute_gastrointestinal_hemorrhage	CYP2C9;CYP2C8;
C1837065	2	2	0.089496	22.3474	0.00302586	0.0272257	CD8_Deficiency,_Familial	ZAP70;CD8A;
C0751915	2	2	0.090639	22.0656	0.00302586	0.0272257	Pelizaeus_Merzbacher_Disease,_Atypical	LMNB1;PLP1;
C0442876	2	2	0.09704	20.6101	0.00302586	0.0272257	Occult_carcinoma	KRT19;BRCA1;
C0151546	99	13	4.84307	2.68425	0.0029935	0.0272257	Oral_Cavity_Carcinoma	BMP5;CIB2;SQSTM1;NNMT;TP73;DACH1;MMP7;PTGS2;PLK1;RAD21;AURKA;CDKN2A;ADH1B;
C0239182	2	2	0.098068	20.394	0.00302586	0.0272257	Watery_diarrhoea	VIP;SLC17A5;
C0015558	2	2	0.098754	20.2523	0.00302586	0.0272257	Fallopian_Tube_Neoplasms	BRCA2;BRCA1;
C2216702	19	5	0.93925	5.3234	0.00304093	0.0272257	malignant_neoplasm_of_breast_staging	BRCA1;BRCA2;SIX1;ESR1;BIRC5;
C0262587	76	11	3.76569	2.92111	0.00284586	0.0272257	Parathyroid_Adenoma	CDKN3;CDKN2C;CSE1L;TP73;PRKG1;G6PD;CDKN2A;RAD51;EZH2;TRPV6;ESR1;
C2825560	2	2	0.099897	20.0206	0.00302586	0.0272257	S_Beta_Thalassemia	HBA1;HBA2;
C0242383	381	35	19.0304	1.83916	0.00292114	0.0272257	Age_related_macular_degeneration	ANXA2;BMP6;MMP7;IL33;HEPH;ASPM;LPL;FADS1;CAPG;ROBO1;SQSTM1;TREM2;TOMM40;GSTM5;ESR1;FMOD;ALB;CFP;F3;NAT2;CX3CR1;SCARB1;GEM;FCGR3B;IGFBP7;NCAM1;TMEM97;PROM1;CETP;ECM1;RDH5;OGG1;FBLN5;EFEMP1;FCN2;
C0272003	2	2	0.100126	19.9748	0.00302586	0.0272257	alpha^+^_Thalassemia,_deletion_type	HBA1;HBA2;
C0030299	6	3	0.305178	9.83033	0.00293135	0.0272257	Pancreatic_Pseudocyst	SPINK1;ALB;ADH1B;
C0472767	19	5	0.966396	5.17386	0.00304093	0.0272257	Beta_thalassemia_intermedia	TFRC;HBA2;HAMP;HBB;HBA1;
C0281784	27	6	1.39182	4.31091	0.00298773	0.0272257	Benign_Meningioma	PGR;EGFL6;CDKN2A;HGF;DPP4;CSTB;
C0751916	2	2	0.103212	19.3776	0.00302586	0.0272257	Classic_Pelizaeus_Merzbacher_Disease	LMNB1;PLP1;
C3274709	2	2	0.103555	19.3134	0.00302586	0.0272257	Contralateral_Breast_Carcinoma	BRCA2;BRCA1;
C0087086	45	8	2.33255	3.42972	0.00286321	0.0272257	Thrombus	CYP2C19;P2RY12;F3;FLT3;HGF;SELP;KLKB1;PTGS2;
C0267111	19	5	0.987027	5.06572	0.00304093	0.0272257	Gastric_dysplasia	SMOX;CDKN2A;ODC1;PTTG1;SIX1;
C0751416	2	2	0.104355	19.1653	0.00302586	0.0272257	Pelvic_Cancer	BRCA2;BRCA1;
C1096249	2	2	0.104926	19.0611	0.00302586	0.0272257	Calcification_of_the_aorta	SMAD6;GBA;
C3665425	6	3	0.315465	9.50977	0.00293135	0.0272257	Hemoglobin_M_Disease	HBB;HBA1;HBA2;
C1849377	2	2	0.105269	18.9989	0.00302586	0.0272257	Midface_capillary_hemangioma	RECQL4;ESCO2;
C0341787	19	5	1.00006	4.99972	0.00304093	0.0272257	Bifid_scrotum	BUB1B;CHD7;COLEC10;SEMA3E;DHCR7;
C2986662	2	2	0.106069	18.8557	0.00302586	0.0272257	Multifocal_breast_carcinoma	BRCA2;BRCA1;
C0342883	19	5	1.00874	4.95666	0.00304093	0.0272257	Cholesteryl_Ester_Transfer_Protein_Deficiency	CETP;LPL;LPA;SCARB1;LCAT;
C1263988	6	3	0.319922	9.37729	0.00293135	0.0272257	Hemolytic_disorder	HBA1;G6PD;HBA2;
C1112261	2	2	0.106641	18.7545	0.00302586	0.0272257	Gaze_palsy	MAPT;SNCA;
C1850343	6	3	0.319922	9.37729	0.00293135	0.0272257	MOSAIC_VARIEGATED_ANEUPLOIDY_SYNDROME	BUB1B;BUB1;TRIP13;
C0751917	2	2	0.107669	18.5754	0.00302586	0.0272257	Pelizaeus_Merzbacher_Disease,_Transitional	LMNB1;PLP1;
C1837639	2	2	0.108012	18.5165	0.00302586	0.0272257	Intermittent_hypothermia	DDC;DBH;
C0342573	19	5	1.02829	4.86245	0.00304093	0.0272257	PITUITARY_DWARFISM_I	PLK4;BRCA2;GMNN;TRAIP;NSMCE2;
C0346053	6	3	0.325066	9.22889	0.00293135	0.0272257	Atypical_fibroxanthoma_of_skin	CDKN2A;MKI67;NRAS;
C0795917	2	2	0.108355	18.4578	0.00302586	0.0272257	Alpha_Thalassemia_Mental_Retardation_Syndrome,_Deletion_Type	HBA1;HBA2;
C0149955	6	3	0.325409	9.21917	0.00293135	0.0272257	Annular_pancreas	FOXF1;RECQL4;MYCN;
C1260396	2	2	0.108584	18.4189	0.00302586	0.0272257	Alpha_thalassemia_intermedia	HBA1;HBA2;
C0036572	1173	88	63.6844	1.38181	0.00279448	0.0272257	Seizures	EDN1;LAMA2;CYP2C19;CNTN4;EZH2;OTUD6B;MAPK10;NCAM1;DBH;WDR62;HSPA4;MAPT;NRAS;TUBA3E;ECM1;OTX1;NGFR;CACNA1H;KIF4A;PTGS2;SEZ6L2;PCK1;ARFGEF2;CYP2C9;ESR1;CLN6;ADAMTSL2;GBA;KCNJ10;CCK;DHCR7;BCL11B;PLK4;CNKSR2;IL27;MYOCD;NSDHL;DNAJC6;NPY5R;ENG;AMPH;DPT;CCL23;NLGN4X;TUBB2A;CENPE;ASPM;BRCA2;TUBB2B;TBCE;TREM2;SERPINI1;STIL;FOS;LGI1;PVALB;TUBG1;SLC6A8;MSH2;PGR;ESCO2;GABRB3;CKAP2L;GLI2;RAD51;LAMC2;LY6E;CSTB…
C0751914	2	2	0.108927	18.3609	0.00302586	0.0272257	Adult_Pelizaeus_Merzbacher_Disease	LMNB1;PLP1;
C0041976	2	2	0.109384	18.2842	0.00302586	0.0272257	Urethritis	TFRC;IGHA1;
C0220723	2	2	0.109384	18.2842	0.00302586	0.0272257	CHOANAL_ATRESIA,_POSTERIOR	SEMA3E;CHD7;
C0018939	146	17	7.99337	2.12676	0.00304501	0.0272257	Hematological_Disease	KRT19;ZAP70;DERL1;ADAMTS13;CXCL12;FANCA;TFRC;BCL11B;MPO;PDGFRA;TEK;NRAS;EGR1;MSH2;HBB;CYP2C9;FLT3;
C1849176	27	6	1.48594	4.03784	0.00298773	0.0272257	Single_kidney	SASS6;STIL;KIF14;CIT;WDR62;ASPM;
C0023051	55	9	3.02692	2.97332	0.00288718	0.0272257	Laryngeal_Diseases	FANCA;RAD21;BRCA1;CDKN2A;ADH1B;TERT;BRCA2;TGFA;DDC;
C0272082	2	2	0.11007	18.1703	0.00302586	0.0272257	Hemoglobin_E_trait	HBA1;HBA2;
C0019080	36	7	1.78169	3.92886	0.00306942	0.0273636	Hemorrhage	FOS;ADAMTS13;TIMP2;P2RY12;ENG;CYP2C9;REN;
C0019163	837	66	45.0597	1.46473	0.00307171	0.0273636	Hepatitis_B	ANXA2;SPINK1;EPHA3;P4HA2;CD244;SRPK1;SH2D1A;FASN;CYP1A2;CYP2C19;ACACA;SQSTM1;BIRC5;PLK1;NEDD4;FOXM1;ATOH8;NAT2;CADM2;G6PD;E2F1;SLC6A8;IGFBP7;NCAM1;CDC6;PPARG;HSPA4;TERT;CRHR2;TGFA;PROM1;OGG1;HBB;FCN2;IL7R;KRT19;STEAP4;RBMS3;CCL5;ASAP1;PDSS1;ADH1B;GPC3;PTGS2;CYP2E1;ESR1;MMRN1;ALB;HAMP;AFM;CDKN2A;RECQL4;TFRC;GEM;H2AFX;CCNA2;SFRP1;NPC1;LAPTM4B;SLC17A5;IL27;TP53BP2;CDCA5;STMN1;KLRB1;PMS2;
C0278076	12	4	0.522574	7.65442	0.00316116	0.0276531	Behavioral_tic	ECT2;BRCA1;SIX1;PROM1;
C1849364	12	4	0.565093	7.07848	0.00316116	0.0276531	Absent_earlobe	ESCO2;PLK4;CENPE;TRAIP;
C4025735	12	4	0.611727	6.53887	0.00316116	0.0276531	Nonspherocytic_hemolytic_anemia	G6PD;HBA2;HBB;HBA1;
C0278619	12	4	0.616528	6.48794	0.00316116	0.0276531	Extramedullary_Plasmacytoma	TEK;CDKN2A;ENG;NCAM1;
C0024535	88	12	4.58658	2.61633	0.00311172	0.0276531	Malaria,_Falciparum	IL7R;FCGR2B;ADAMTS13;HAMP;F3;CYP2C8;CCL5;PTGS2;G6PD;RECQL4;HBB;FCGR3B;
C2936791	12	4	0.6275	6.3745	0.00316116	0.0276531	Antley_Bixler_Syndrome,_Autosomal_Dominant	CYP1A2;CYP51A1;BRCA2;TXNRD1;
C0034888	12	4	0.639845	6.25151	0.00316116	0.0276531	Rectal_Prolapse	CFTR;CCBE1;LTBP4;RPS6KA3;
C1861906	12	4	0.646017	6.19179	0.00316116	0.0276531	Breast_Cancer,_Familial_Male	BRIP1;BRCA1;RAD51;BRCA2;
C4021799	12	4	0.648074	6.17213	0.00316116	0.0276531	Restrictive_behavior	TREM2;NLGN4X;MAPT;SQSTM1;
C0585953	12	4	0.649446	6.1591	0.00316116	0.0276531	Recurrent_chest_infections	FCN3;RFX5;LAMA2;PRKDC;
C0009376	46	8	2.17671	3.67528	0.00330208	0.0287305	Colonic_Polyps	BRCA1;PPARG;DCN;TET1;TERT;ODC1;PMS2;PTTG1;
C0040588	46	8	2.25031	3.55506	0.00330208	0.0287305	Tracheoesophageal_Fistula	FANCB;FANCA;MYCN;TERT;CHD7;FANCI;BRCA2;BRIP1;
C1859592	46	8	2.48428	3.22024	0.00330208	0.0287305	ATRICHIA_WITH_PAPULAR_LESIONS	TRIB3;PPARG;F3;MSTO1;TP73;ODC1;FLT3;PROM1;
C0022548	170	19	8.6467	2.19737	0.00330973	0.0287455	Keloid	MMRN1;ANXA2;IGFBP3;ALB;DCN;SFN;DPT;S100A8;IGFBP7;PTGER2;BGN;PPARG;SFRP1;CAPG;DKK3;NEDD4;REN;CKAP4;ASPN;
C0085078	78	11	3.96285	2.77578	0.00349911	0.030336	Lysosomal_Storage_Diseases	CLN6;GBA;DNASE1L3;MGAM;HSPA4;SNCA;NPC1;SLC17A5;PLP1;CTSA;TTK;
C1862941	135	16	3.52583	4.53794	0.00353727	0.0306122	Amyotrophic_Lateral_Sclerosis,_Sporadic	FOS;RBMS3;EPHA3;RRM2;SLC9A9;IGFALS;TXNRD1;ITGA9;MT1E;NTF3;SQSTM1;HGF;MAPT;TREM2;ANK3;CNTN4;
C0238463	570	48	30.8812	1.55434	0.0035833	0.0309554	Papillary_thyroid_carcinoma	PTN;EDN1;TK1;ENG;IRAK1;CXCL14;FASN;BRCA1;TEK;DKK3;DPP4;FOXM1;EZH2;FOS;CHEK1;ID1;CXCL12;MDK;FCGR3B;NCAM1;HSP90AB1;PPARG;TERT;TGFA;NRAS;PGR;GAS1;AURKB;KRT19;CCL21;NGFR;PDGFRA;SLC6A9;PTGS2;ESR1;MMRN1;CDKN2A;MT1X;SHC3;CDKN3;NNMT;HGF;FSD1;IL27;CKS2;PTGIS;CKAP4;TRIM24;
C0346957	194	21	10.2	2.05882	0.00361532	0.0311212	Disseminated_Malignant_Neoplasm	ADAMTS13;SEMA3E;CXCL14;CCL5;CXCL12;CDKN2A;AXL;IL1RAPL1;CDC25B;SOSTDC1;CYP2C19;TP73;HGF;PTGS2;SMYD3;DPP4;GRHL2;TCL1A;NDUFB9;EZH2;ESR1;
C0086445	37	7	2.01514	3.4737	0.00360905	0.0311212	Idiopathic_Membranous_Glomerulonephritis	ALB;TRPC6;VTCN1;NAT2;PLA2R1;IGHA1;FCGR3B;
C1514428	28	6	1.20174	4.99277	0.00362827	0.0311224	Primary_peritoneal_carcinoma	BRCA1;BRCA2;SCARA3;BRIP1;LSS;RAD51;
C0016977	28	6	1.47217	4.07562	0.00362827	0.0311224	Gall_Bladder_Diseases	DLAT;CETP;CDKN2A;FCGR3B;S100A8;CCK;
C0023462	121	15	6.42411	2.33495	0.00367791	0.0314925	Acute_Megakaryocytic_Leukemias	MYCN;CD8A;TEK;MYH11;BIRC5;FANCB;G6PD;NRAS;AURKA;TFRC;SH2D1A;FLT3;MPO;CBFA2T3;NCAM1;
C0023448	212	22	11.1706	1.96945	0.00373266	0.0319051	Lymphoid_leukemia	ZAP70;DERL1;CXCL12;EPHA3;UHRF1;CDKN2A;E2F1;MPO;B3GAT1;IGFBP7;BUB1;MYCN;PDGFRA;TERT;GPM6A;TP73;TLX1;PTGS2;FANCB;TP53BP2;ODC1;FLT3;
C0149931	289	28	15.0297	1.86298	0.00377814	0.032237	Migraine_Disorders	PLCE1;EDN1;ENG;GDF2;HEPH;ADH1B;PRKG1;PTGS2;ANK3;REN;ESR1;VIPR1;TYMS;KLRC4;CX3CR1;DUSP2;GEM;VIP;TSPAN2;DBH;NNMT;WDR12;GABRQ;MSH2;PGR;PMS2;HJURP;HTR1D;
C0027654	47	8	2.48457	3.21987	0.0037914	0.0322934	Embryonal_Neoplasm	CCNB1;MYCN;GPC3;BUB1B;PLK4;BRCA2;TRIP13;EZH2;
C1827377	20	5	1.03212	4.84441	0.00387317	0.0329322	Slow_acetylator_due_to_N_acetyltransferase_enzyme_variant	G6PD;AURKB;NPC1;CYP2E1;NAT2;
C0002893	264	26	14.2576	1.82359	0.00389457	0.0330562	Refractory_anemias	GGH;SLC22A1;KLF2;MPO;CHD7;STC2;FLT3;POLD1;WNT2;ESR1;FOS;TYMS;ALB;HAMP;HOXD9;NAT2;GPX2;CDKN2A;LRAT;VIP;CDKN3;MYCN;TERT;TGFA;FANCB;NRAS;
C0231341	91	12	4.92496	2.43657	0.00411405	0.0348582	Premature_aging_syndrome	BRCA1;SOD3;IGFBP3;SFRP1;AMPD1;G6PD;CDKN2A;RECQL4;RAD51;BLM;ASPM;BUB1B;
C0008479	240	24	12.6597	1.89577	0.00414407	0.0350513	Chondrosarcoma	IGFBP3;BMP6;EDN1;DCN;ENG;MKI67;GLI2;CCL5;CXCL12;MMP7;COL2A1;CDKN2A;PTH1R;CCNA2;NCOA2;GPC3;PPARG;TERT;HGF;ADAMTS2;PTGS2;BIRC5;NRAS;CDC25A;
C4025414	58	9	3.19202	2.81953	0.00417513	0.0352526	Radial_club_hand	FANCB;FANCA;ESCO2;RAD21;UBE2T;RECQL4;FANCI;BRCA2;BRIP1;
C1337013	138	16	6.92445	2.31065	0.00421909	0.0355619	Differentiated_Thyroid_Gland_Carcinoma	IGFBP3;NAT2;CDKN2A;H2AFX;NCAM1;BRCA1;PPARG;TERT;TP73;PTTG1;ADRA2B;PROM1;CETP;NRAS;CXCR6;MCM7;
C0426576	13	4	0.637444	6.27506	0.00436897	0.0362587	Gastrointestinal_symptom	ADH1C;CFTR;CYP2E1;CYP2C9;
C0027766	48	8	2.44142	3.27678	0.00433488	0.0362587	Nervous_System_Neoplasms	MDK;CDKN2A;NGFR;MYCN;TOP2A;PTN;TERT;BIRC5;
C0206637	13	4	0.661218	6.04944	0.00436897	0.0362587	Mesenchymal_Chondrosarcoma	MKI67;PDGFRA;NCOA2;COL2A1;
C0029445	29	6	1.48	4.05406	0.00436535	0.0362587	Bone_necrosis	ANXA2;BMP6;PPARG;GBA;HBB;COL2A1;
C0221353	29	6	1.49657	4.00917	0.00436535	0.0362587	Horseshoe_Kidney	FANCA;ESCO2;CHD7;NRAS;SEMA3E;CCBE1;
C1096616	13	4	0.67162	5.95575	0.00436897	0.0362587	Contralateral_breast_cancer	PGR;BRCA1;BRCA2;ESR1;
C4050064	13	4	0.679049	5.89059	0.00436897	0.0362587	ROSE_Cluster_5	ATAD2;CXCR6;KLF2;CCL5;
C0040411	29	6	1.54629	3.88025	0.00436535	0.0362587	Tongue_Neoplasms	BRCA1;TYMS;LSS;DDC;IGFBP7;PTGS2;
C2930471	29	6	1.56618	3.83098	0.00436535	0.0362587	Bilateral_Wilms_Tumor	XPO5;BRCA2;MYCN;TRIP13;GPC3;SIX1;
C0028259	125	15	6.45074	2.32532	0.0044453	0.0367665	Nodule	KRT19;SPINK1;SFRP1;DPT;ASRGL1;PTGS2;PROM1;FANCA;MDK;NRAS;AURKA;MS4A1;ANGPTL1;REN;NCAM1;
C0280324	125	15	6.8365	2.19411	0.0044453	0.0367665	Laryngeal_Squamous_Cell_Carcinoma	CLDN11;NAT2;NRAS;AURKA;SLC7A11;CDKN2A;TACSTD2;EOMES;TIMP2;FOXM1;CKAP4;BRCA2;STC2;CCNB2;FADS1;
C0011881	560	47	28.1632	1.66884	0.00446165	0.036839	Diabetic_Nephropathy	SPINK1;EDN1;TKT;ENG;MMP7;AXL;BASP1;SQSTM1;LPA;DPP4;EZH2;HYOU1;NAT2;DEFA1;G6PD;MDK;CCHCR1;E2F1;TRPC6;PPARG;HSPA4;TGFA;CETP;ADAMTS13;RBMS3;CCL5;APOA5;ADH1B;LPL;KLF2;MPO;SELP;CNDP1;PTGS2;TIMP2;REN;ESR1;MMRN1;ALB;DCN;COL8A2;CDKN2A;S100A8;BGN;HGF;HBA1;ESM1;
C0494463	252	25	12.6446	1.97712	0.00474967	0.0391505	Alzheimer_Disease,_Late_Onset	HMGCR;PLCE1;TYMS;STOX1;KIF11;AMPH;MPO;LAMC2;CDKN3;MTHFD1L;PPARG;CSTB;TET1;MAPT;TREM2;CETP;PCK1;CH25H;LPA;EGR1;ANK3;TOMM40;POLD1;MS4A6A;ESR1;
C3146244	7	3	0.107212	27.9819	0.00492055	0.0393076	Alcohol_Related_Birth_Defect	NTRK2;CYP2E1;ADH1B;
C0242583	21	5	0.722483	6.92058	0.00485646	0.0393076	Bare_Lymphocyte_Syndrome	ANXA2;RFX5;ZAP70;CD3E;TFRC;
C0033999	70	10	2.90833	3.4384	0.00478385	0.0393076	Pterygium	IGFBP3;TERT;CXCL12;G6PD;CDKN2A;TIMP2;FBLN5;EFEMP1;S100A8;LYVE1;
C0238644	39	7	1.69837	4.12161	0.00490125	0.0393076	Anemia,_severe	G6PD;TYMS;TFRC;HAMP;HBB;HBA2;HBA1;
C0014474	127	15	6.31444	2.37551	0.00494685	0.0393076	Ependymoma	MYCN;IGFBP3;PDGFRA;MKI67;TP73;LAMA2;PTGS2;PROM1;STMN1;CDKN2A;PTPRS;MSH2;PMS2;LAMC2;SHC3;
C0024054	7	3	0.35044	8.56067	0.00492055	0.0393076	Lown_Ganong_Levine_Syndrome	B3GAT1;FCGR3B;NCAM1;
C0431890	39	7	1.95691	3.57707	0.00490125	0.0393076	Hypoplasia_of_thumb	FANCA;ESCO2;LRP4;UBE2T;RECQL4;COL2A1;DHCR7;
C3278923	203	21	10.4528	2.00903	0.00488338	0.0393076	Dilated_ventricles_(finding)	MKRN3;GBA;RNASEH2A;GPSM2;OTUD6B;DHCR7;CIT;ASPM;TBCE;WDR62;SLC6A9;TERT;HEPACAM;TREM2;FANCB;SASS6;RPS6KA3;STIL;KIF14;GABBR2;BUB1B;
C0206247	7	3	0.361241	8.30471	0.00492055	0.0393076	Amyloid_Neuropathies	NGFR;MPZ;BRCA1;
C0038874	7	3	0.361241	8.30471	0.00492055	0.0393076	Supratentorial_Neoplasms	CDKN2A;PMS2;PDGFRA;
C0009171	127	15	6.67734	2.24641	0.00494685	0.0393076	Cocaine_Abuse	SYT13;INTS8;FOS;NTRK2;GABRA2;SLC17A8;DBH;SNCA;CAMK4;CRHR2;FDFT1;PLP1;CRHBP;SCARB1;EGR1;
C0085390	49	8	2.57629	3.10524	0.00493633	0.0393076	Li_Fraumeni_Syndrome	BRCA1;CDKN2A;RECQL4;DCN;CHEK1;BRCA2;H2AFX;ESR1;
C0271986	7	3	0.371642	8.07229	0.00492055	0.0393076	delta_beta^0^_Thalassemia	HBB;HBA1;HBA2;
C3549742	21	5	1.13413	4.40867	0.00485646	0.0393076	Breast_cancer,_lobular	BRCA1;BRCA2;DERL1;DACH1;VTCN1;
C0027720	49	8	2.6463	3.02309	0.00493633	0.0393076	Nephrosis	SREBF2;ALB;TRPC6;EDN1;NDST1;REN;CX3CR1;OLFM1;
C1851119	7	3	0.378843	7.91885	0.00492055	0.0393076	Dilatation_of_the_aortic_arch	SMAD6;SEMA3E;CHD7;
C0024304	21	5	1.13773	4.39472	0.00485646	0.0393076	Lymphoma,_Mixed_Cell	CYP2E1;TYMS;TFRC;RAD54L;RAD54B;
C0205696	203	21	10.9981	1.90943	0.00488338	0.0393076	Anaplastic_carcinoma	PTN;TKT;SCARB1;ADCY5;LPL;TUBB2B;BRCA1;SPINT2;BASP1;PPARG;TERT;NUPR1;ID4;PTGS2;STMN1;UBE2C;TP53I3;PGR;EFEMP1;HBA1;ESR1;
C0152424	7	3	0.380043	7.89384	0.00492055	0.0393076	Common_ventricle	EDN1;REN;NSDHL;
C0266836	7	3	0.380043	7.89384	0.00492055	0.0393076	Infantile_Colic	PTGS2;PPARG;TYMS;
C4021737	7	3	0.382844	7.83609	0.00492055	0.0393076	Chromosomal_breakage_induced_by_crosslinking_agents	BRCA2;FANCA;BRIP1;
C0019025	21	5	1.14853	4.35339	0.00485646	0.0393076	Hemoglobin_F_Disease	HBA2;TFRC;HAMP;HBB;HBA1;
C1176475	229	23	9.67145	2.37813	0.00505259	0.0400605	Ductal_Carcinoma	AKR1C3;IGFBP3;DERL1;ID1;CDKN2A;SCARA3;HMGA1;BRCA2;S100A8;FOXF1;BRCA1;SFRP1;VTCN1;HIST2H3A;TGFA;NEK2;PTGS2;RPS6KA3;KIF14;PGR;CKAP4;CBFA2T3;ESR1;
C3811653	281	27	13.6822	1.97336	0.00506635	0.0400605	Experimental_Organism_Basal_Cell_Carcinoma	GLI2;CCL5;MPZ;PDGFRA;TEK;ADRA2B;PTGS2;TGM3;CXCR6;FOXM1;FOS;DCN;CXCL12;HM13;CDKN2A;GEM;CCHCR1;CCNA2;SHC3;BGN;MYCN;CD3E;TERT;HGF;OGG1;CKAP4;PMS2;
C0023493	496	42	26.8438	1.56461	0.00506231	0.0400605	Adult_T_Cell_Lymphoma/Leukemia	TARS;ZAP70;CCL21;BMP6;CCL5;MMP7;GZMM;CCNB1;SPOCK3;MS4A1;ASPM;SRPK1;LAMC2;CIB2;TLX1;BIRC5;CCL19;DPP4;TCL1A;EZH2;TAL2;FOS;PLVAP;SNCA;CD69;CX3CR1;CDKN2A;TFRC;HMGA1;BCL11B;NCAM1;BUB1;CD3E;PTPN13;TERT;TP73;HGF;IL27;EGR1;TREH;MSH2;BUB1B;
C2697636	30	6	1.05441	5.69041	0.00520719	0.0406221	Hyperdiploid_B_Acute_Lymphoblastic_Leukemia	ASPG;GGH;CDKN2A;EFS;FLT3;UCK2;
C0155733	30	6	1.05784	5.67196	0.00520719	0.0406221	Atherosclerosis_of_aorta	CETP;LPL;PCSK9;LCAT;APOA5;PTGS2;
C0007107	128	15	5.223	2.87191	0.00522942	0.0406221	Malignant_neoplasm_of_larynx	BRCA1;TYMS;NAT2;ADH4;PTGS2;PROM1;AURKA;CDKN2A;ADH1C;ADH1B;CYP2E1;ADH6;BRCA2;MT2A;MPO;
C0027019	30	6	1.29443	4.63523	0.00520719	0.0406221	Myelomonocytic_leukemia	NRAS;E2F1;NGFR;CHEK1;SCN4A;F3;
C3714756	2502	168	108.957	1.5419	0.00516072	0.0406221	Intellectual_Disability	PLCE1;TKT;IRAK1;GPSM2;TMEM132E;ELOVL5;B4GALNT1;TEK;ZIC2;PABPC5;RHEB;OTUD6B;SLC9A9;DDHD2;MAPK10;CDC6;WDR62;GABRQ;KIF14;FANCA;PDSS1;NEDD4L;CACNA1H;KIF4A;ARFGEF2;ITGA6;TRAIP;CLN6;SNCA;DHCR7;SREBF2;EOMES;BCL11B;CCNA2;IL1RAPL1;BGN;CNKSR2;CDCA5;UBE2T;CTTNBP2;PTDSS1;NLGN4X;CENPE;BRCA2;TUBB2B;MPZ;TBCE;CHD7;CDT1;AKR1D1;G6PD;VIP;SLC6A8;MYCN;TERT;MBNL3;ESCO2;GABRB3;CKAP2L;GLI2;CNDP1;GPC3;CSTB;CCBE1;BOLA3;GA…
C0024530	466	40	23.6755	1.68951	0.00520043	0.0406221	Malaria	IL7R;ANXA2;ADAMTS13;EDN1;CYP2C8;SLC22A1;RBMS3;CCL5;ADH1B;ASPM;BRCA2;CYP1A2;SOSTDC1;FCGR2B;PRKG1;PTGS2;SOD3;IGFBP3;FOS;TYMS;HAMP;F3;G6PD;RECQL4;TFRC;GEM;TXNRD1;FCGR3B;PCSK9;PPARG;HSPA4;GLYAT;DDC;NEK2;CDCA5;HBB;CD1C;HBA2;FCN2;HBA1;
C0004364	1054	79	54.2119	1.45724	0.00518528	0.0406221	Autoimmune_Diseases	ZAP70;NUDT10;SH2D1A;FLVCR1;FCGR2B;YTHDF3;DPP4;EZH2;DNASE1L3;IGFALS;IKZF3;NCAM1;PPARG;VTCN1;HSPA4;PLA2R1;NRAS;EGR1;RIPK2;GZMK;FCN2;CELSR3;MPO;CD226;TLX1;PTGS2;DUSP1;PRKDC;ESR1;SNCA;FKBP1B;EOMES;S100A8;BLK;IL27;HMGCR;AMPH;SIGIRR;DPT;MS4A1;CD244;MPZ;DKK3;ADRA2B;CD5L;LPA;FLT3;CXCL12;LGI1;FEN1;FCGR3B;VIP;TERT;CAMK4;IL7R;KRT19;CCL21;ADAMTS13;RBMS3;CCL5;IL33;LPL;PRKCQ;GPC3;PDGFRA;TET1;CENPI;CXCR6;IGFBP3…
C0205697	187	20	9.83198	2.03418	0.00515037	0.0406221	Carcinoma,_Spindle_Cell	PTN;TKT;ENG;SCARB1;CDKN2A;ADCY5;LPL;TUBB2B;BRCA1;SPINT2;BASP1;HGF;ID4;PTGS2;STMN1;TP53I3;PGR;EFEMP1;HBA1;ESR1;
C0566602	128	15	6.76649	2.21681	0.00522942	0.0406221	Primary_sclerosing_cholangitis	HAMP;DLAT;CX3CR1;CDKN2A;MS4A1;B3GAT1;NCAM1;DDC;CCBE1;DLG5;PTGS2;CFTR;CCL25;LSS;GPBAR1;
C1837218	128	15	6.89084	2.1768	0.00522942	0.0406221	Cleft_palate,_isolated	GAS1;GABRB3;TYMS;GLI2;COL2A1;NEDD4L;CYP1A2;PDGFRA;CHD7;OSR2;TGFA;NXF3;ALX3;PGR;ESR1;
C1282496	230	23	12.4609	1.84578	0.00522195	0.0406221	Metastasis_from_malignant_tumor_of_prostate	BMP6;FMOD;EDN1;ENG;DIAPH3;CSE1L;GNMT;CDKN2A;RECQL4;TFRC;FLVCR1;BRCA2;NTF3;TERT;HGF;PTGS2;OGG1;DPP4;ZKSCAN3;CXCR6;EZH2;ASPN;MCM7;
C3714796	71	10	2.69831	3.70603	0.00530045	0.0410425	Isolated_somatotropin_deficiency	MARS2;IGFBP3;MKRN3;ALB;TBCE;IGHD;GLI2;FSD1;GMNN;LPL;
C0009207	71	10	3.83444	2.60794	0.00530045	0.0410425	Cockayne_Syndrome	CHEK1;PRICKLE1;AMPD1;BRIP1;OGG1;FEN1;BLM;MT2A;POLD1;CDCA8;
C0279680	166	18	8.93656	2.0142	0.00546577	0.0422553	Transitional_cell_carcinoma_of_bladder	IGFBP3;NAT2;CEP55;RHEB;CDKN2A;COL14A1;CHST4;CYP1A2;PBK;MCM2;HEPACAM;PTGS2;NRAS;MSH2;BUB1B;XPO5;EZH2;PRSS8;
C0085786	232	23	12.5559	1.8318	0.00559695	0.0432007	Hamman_Rich_syndrome	SOD3;CCL21;EDN1;DCN;CXCL14;ARID3A;CCL5;MMP7;IL33;CDKN2A;MS4A1;FCGR3B;FOXF1;TET1;TERT;HGF;TGFA;PTGS2;CXCL2;GRHL2;CKAP4;SULF2;EZH2;
C4280640	83	11	4.10304	2.68094	0.00566453	0.0433091	Retrusion_of_upper_jaw_bones	BGN;POLR1A;CDT1;CDC6;GLI2;EDARADD;GMNN;TGFA;COL2A1;ALX3;RPS6KA3;
C4082243	83	11	4.19791	2.62035	0.00566453	0.0433091	Maxillary_retrognathia	BGN;POLR1A;CDT1;CDC6;GLI2;EDARADD;GMNN;TGFA;COL2A1;ALX3;RPS6KA3;
C4280642	83	11	4.22163	2.60563	0.00566453	0.0433091	Deficiency_of_upper_jaw_bones	BGN;POLR1A;CDT1;CDC6;GLI2;EDARADD;GMNN;TGFA;COL2A1;ALX3;RPS6KA3;
C0240310	83	11	4.35444	2.52616	0.00566453	0.0433091	Hypoplasia_of_the_maxilla	BGN;POLR1A;CDT1;CDC6;GLI2;EDARADD;GMNN;TGFA;COL2A1;ALX3;RPS6KA3;
C4280643	83	11	4.36393	2.52067	0.00566453	0.0433091	Decreased_projection_of_maxilla	BGN;POLR1A;CDT1;CDC6;GLI2;EDARADD;GMNN;TGFA;COL2A1;ALX3;RPS6KA3;
C4280641	83	11	4.56789	2.40811	0.00566453	0.0433091	Hypotrophic_maxilla	BGN;POLR1A;CDT1;CDC6;GLI2;EDARADD;GMNN;TGFA;COL2A1;ALX3;RPS6KA3;
C0030312	115	14	4.962	2.82145	0.00571682	0.0435717	Pancytopenia	BUB1;BRCA1;APCDD1;GBA;RNASEH2A;TERT;G6PD;FANCA;NRAS;UBE2T;CD48;RECQL4;SH2D1A;MPO;
C0349782	115	14	6.05298	2.31291	0.00571682	0.0435717	Ischemic_cardiomyopathy	PCSK9;IGFBP3;TEK;HGF;CXCL12;TDRKH;SVEP1;LPA;SCARB1;AXL;CCNA2;MPO;ESR1;NCAM1;
C0032914	151	17	5.7214	2.9713	0.00581392	0.0439931	Pre_Eclampsia	AKR1C3;ADAMTS13;EDN1;ENG;STOX1;NAT2;CCL5;SELP;APLN;PPARG;TAC3;TEK;TIMP2;REN;HBA2;HBA1;ESR1;
C0221239	14	4	0.546462	7.31981	0.005853	0.0439931	Rapidly_progressive_glomerulonephritis	FCGR2B;BCAM;CFP;MPO;
C0007112	215	22	9.55938	2.3014	0.00586273	0.0439931	Adenocarcinoma_of_prostate	AKR1C3;IGFBP3;EDN1;DPT;CCL5;MMP7;DUSP2;FANCA;CDKN2A;NGFR;BRCA2;FASN;BRCA1;MYCN;FSD1;PTGS2;AURKA;EGR1;TRPV6;HES6;PSPH;ESR1;
C0431122	14	4	0.664076	6.02341	0.005853	0.0439931	Atypical_meningioma	MKI67;CDKN2C;STMN1;CDKN2A;
C0268060	14	4	0.680078	5.88168	0.005853	0.0439931	Juvenile_hemochromatosis	HAMP;ESR1;MT2A;BMP6;
C0205748	72	10	3.65802	2.73372	0.00585968	0.0439931	Dysplastic_Nevus	CLDN11;GNMT;TGFA;PTGS2;NRAS;CDKN2A;SHCBP1;RECQL4;BRCA2;IGFBP7;
C0153467	14	4	0.738484	5.4165	0.005853	0.0439931	Malignant_tumor_of_peritoneum	BRCA1;BRCA2;TYMS;PMS2;
C0242339	215	22	11.5253	1.90884	0.00586273	0.0439931	Dyslipidemias	HMGCR;NPY5R;ALB;SORT1;CXCL12;SCARB1;APOA5;TIMD4;LPL;FADS1;PCSK9;PPARG;HGF;PTGS2;CETP;LPA;DPP4;SULF2;LCAT;SOAT2;ESR1;ACLY;
C0042025	14	4	0.753686	5.30725	0.005853	0.0439931	Urinary_Stress_Incontinence	MMRN1;FMOD;BGN;DCN;
C1868675	95	12	5.17402	2.31928	0.0058366	0.0439931	PARKINSON_DISEASE_2,_AUTOSOMAL_RECESSIVE_JUVENILE	DNAJC6;GBA;SLC17A8;SNCA;CX3CR1;MAPT;DDC;PTGS2;DAB1;UBE2S;VIP;ESR1;
C0334108	61	9	2.29735	3.91756	0.00587277	0.0440004	Multiple_polyps	APCDD1;HLTF;MSH2;CHEK1;ENG;ODC1;POLD1;PMS2;PTGS2;
C0079757	22	5	0.758144	6.59505	0.00600453	0.0446432	Diffuse_Mixed_Cell_Lymphoma	CYP2E1;TYMS;TFRC;RAD54L;RAD54B;
C0206720	22	5	1.00583	4.97102	0.00600453	0.0446432	Squamous_Cell_Neoplasms	CYP2E1;TP73;BRCA2;PTGS2;BIRC5;
C0036346	22	5	1.12904	4.42853	0.00600453	0.0446432	Schizophrenia,_Childhood	ITGA6;GTF2IRD1;PTGIS;FREM2;PDZRN3;
C0856053	22	5	1.13659	4.39914	0.00600453	0.0446432	Leukemia_secondary	FLT3;TOP2A;EZH2;CBFA2T3;NCAM1;
C0264657	22	5	1.14036	4.38458	0.00600453	0.0446432	Renal_sclerosis_with_hypertension	CXCR6;CDKN2A;MPO;ADRA2B;CYP4A11;
C0010417	413	36	18.9058	1.90418	0.0060854	0.0451753	Cryptorchidism	ESCO2;CKAP2L;ZFPM2;GLI2;FANCA;NEDD4L;BLM;AXL;GPC3;TBCE;TAC3;CHD7;GMNN;CCBE1;ADRA2B;RAD21;CXCR6;POLD1;EZH2;ESR1;IGFBP3;CDCA7;SEMA3E;CDT1;B3GALNT2;OTUD6B;DHCR7;RECQL4;CDC6;FREM2;CFTR;NRAS;BUB1B;HBA2;PTDSS1;HBA1;
C0232197	31	6	1.57321	3.81386	0.00616206	0.0456745	Fibrillation	SNCA;IGFALS;NGFR;S100A8;SCN4A;HSPA4;
C1334274	153	17	7.66836	2.2169	0.00620518	0.045924	Invasive_Carcinoma	CHEK1;MKI67;MMP7;CDKN2A;TOP2A;LPL;BRCA2;H2AFX;BRCA1;HGF;PTGS2;AURKA;TIMP2;REN;MAD2L1;EZH2;ESR1;
C0853879	384	34	21.1334	1.60883	0.006246	0.0461557	Invasive_carcinoma_of_breast	GPAA1;ANXA2;KRT19;ADAMTS13;GGH;CHAF1A;ASAP1;AXL;BRCA2;FASN;BRCA1;GMNN;DACH1;PTGS2;PLK1;LPA;TIMP2;EZH2;TRPV6;ESR1;IGFBP3;TYMS;F3;E2F5;CXCL12;TOP2A;KHDRBS3;TFRC;TFPI2;CCNA2;SFRP1;HGF;TGFA;PGR;
C0002878	117	14	6.29866	2.22269	0.00627482	0.0462982	Anemia,_Hemolytic	FCGR2B;ADAMTS13;F3;PRKG1;PTGS2;G6PD;NRAS;FLRT2;MS4A1;TFRC;HBB;HBA2;LCAT;HBA1;
C1319315	296	28	12.5688	2.22775	0.00630601	0.0464578	Adenocarcinoma_of_large_intestine	UBR5;RBMS3;MMP7;PDGFRL;SMOX;PRKCQ;FADS1;GPC3;PTGS2;RAD21;PRKDC;TYMS;CABLES2;NAT2;FEN1;E2F1;SPINT1;IGFBP7;FOXF1;CRHR2;TGFA;DDC;PROM1;NRAS;AURKA;MSH2;CKAP4;PMS2;
C0279607	96	12	4.94319	2.42758	0.00634584	0.0464692	Adult_Hepatocellular_Carcinoma	ENG;TERT;TEK;GNMT;PDGFRL;TGFA;PTGS2;G6PD;CDKN2A;TFRC;CCNE1;FOXM1;
C1527349	96	12	4.95417	2.4222	0.00634584	0.0464692	Ductal_Breast_Carcinoma	MMRN1;SPINK1;TGFA;CDKN2A;RPS6KA3;HMGA1;BUB1B;MAD2L1;PGR;E2F1;RAD54L;ESR1;
C0403416	51	8	2.76306	2.89534	0.00632866	0.0464692	Idiopathic_crescentic_glomerulonephritis	BCAM;BGN;FOS;MS4A1;DCN;F3;MPO;FCGR3B;
C1335177	96	12	5.20105	2.30723	0.00634584	0.0464692	Ovarian_Serous_Adenocarcinoma	BUB1;BRCA1;AURKB;TK1;TERT;TEK;PTGS2;AURKA;SKAP1;LSS;BRCA2;TRIM24;
C4280615	41	7	2.0432	3.42599	0.00651361	0.0475542	Defective_tooth_enamel	LIFR;TBCE;CENPE;GTF2IRD1;PLK4;PTDSS1;TRAIP;
C4280262	41	7	2.1627	3.23669	0.00651361	0.0475542	Dystrophic_tooth_enamel	LIFR;TBCE;CENPE;GTF2IRD1;PLK4;PTDSS1;TRAIP;
C3494422	118	14	5.72534	2.44527	0.00659491	0.0480755	Retrognathia	EDN1;CDT1;CDC6;GBA;SLC6A9;GMNN;ADAMTS2;CCBE1;OTUD6B;LTBP4;NSDHL;HBA2;EZH2;HBA1;

## Sheet: DO disease
TermID	TermGeneNum	ObservedGeneNum	ExpectedGeneNum	RichFactor	rawP	adjP	TermName	GeneList
DOID:13636	22	8	1.26698	6.31423	2.39465e-05	0.00328066	Fanconi_anemia	FANCB;FANCA;BRCA1;FANCI;UBE2T;BRCA2;BRIP1;RAD51;
DOID:4159	453	46	26.6908	1.72344	0.000383495	0.0262694	Skin_cancer	CATSPERB;COL5A3;LAMA2;CELSR3;EPHA3;PTPRS;AXL;SYNPO2;SMOX;PCDHA1;PDGFRA;PLCB1;TEK;STAC;MYH11;CDH19;ITGBL1;ANK3;LIFR;SYT10;TGM3;CYP2C9;MARCO;CNTN4;FLT3;COL15A1;SORCS3;SEMA3E;ALB;LRRC4C;CADM2;MTMR7;COL2A1;CDKN2A;COL14A1;STAB2;SPATA18;CLSTN2;FREM2;PLA2R1;ATP13A4;CFTR;NRAS;MYOCD;CENPF;CD1C;
DOID:263	2558	190	152.719	1.24411	0.000782314	0.0357257	Kidney_cancer	PLCE1;CPXM2;IGSF3;TMEM132E;BRCA1;ACSL3;TEK;TMCO3;ANLN;PABPC5;ULK4;HYOU1;LRRC4C;PDZRN3;SLC9A9;DDHD2;PCDHGA1;CLSTN2;WDR62;PLA2R1;ADAMTS2;GABRQ;CPAMD8;KIF14;ZFPM2;GPR158;CELSR3;SVEP1;FANCA;ASAP1;NEDD4L;CACNA1H;POLR1A;ARFGEF2;MCM10;RNF150;PRKDC;ESR1;MELK;IL1RAPL1;E2F7;PCSK9;CNKSR2;EPHB1;IL18RAP;CD109;TRIM24;PLXNA4;PTDSS1;URB2;IQGAP3;AMPH;COL5A3;LUM;NLGN4X;BRCA2;CHD7;ITGAD;NDST3;NCAM2;SORCS3;CNTN1;MTH…
