# Supplementary material for: AllEnricher: a comprehensive gene set function enrichment tool for both model and non-model species
Source: BMC Bioinformatics. 2020 Mar 17;21:106. doi: 10.1186/s12859-020-3408-y (PMC7076970; doi:10.1186/s12859-020-3408-y)
Supplement: Supplementary file 3 — Additional file 3. Result figures enrichment analysis in case study 2. [file 12859_2020_3408_MOESM3_ESM.xls]

## Sheet: KEGG pathway
Pathway/ Term	Category	Observed	Expected	Fold Change	rawP	adjP	Term Name	GeneList
rro03010	290	59	22.0281	2.6784	2.30686e-10	6.20545e-08	Genetic_Information_Processing|Translation_|Ribosome	LOC104681300;LOC104657062;RPL19;RPLP2;RPS5;RPS2;RPS15A;RPL7;RPS14;LOC104675284;RPS16;LOC104670506;RPL11;RPS19;MRPL33;RPL26;RPL36A;MRPL28;UBA52;RPL35;RPS27;RPL18;RPS9;MRPL3;RPL8;MRPL21;LOC104671185;RPL13;LOC104657513;RPLP1;FAU;MRPL23;MRPL34;RPL23;RPL18A;RPL36AL;MRPL11;RPS26;MRPL4;RPS17;RPL22;RPL17;RPL27A;RPL28;RPS15;MRPL12;RPL36;RPS24;RPL32;RPL13A;LOC104680228;RPL27;RPL29;LOC104664248;MRPS15;RPL37…
rro00190	164	36	1.99316	18.0617	1.15161e-07	1.54891e-05	Metabolism|Energy_metabolism|Oxidative_phosphorylation	LOC104657632;ATP6V0D1;ND3;LOC104661470;ATP6V0C;NDUFB4;NDUFA13;ATP6V0B;ND5;LOC104656160;NDUFB7;ND1;ATP6AP1;NDUFS7;LOC104656020;LOC104672955;NDUFA7;LOC104667089;NDUFA11;SDHB;NDUFB9;LOC104661582;LOC104672160;NDUFS8;ATP6V0E1;NDUFA2;LOC104659826;LOC104659363;NDUFS6;ATP6V1F;ND6;LOC104671409;NDUFA3;NDUFB11;ND2;LOC104666251;
rro04932	178	35	8.3603	4.18645	2.7069e-06	0.000242719	Human_Diseases|Endocrine_and_metabolic_diseases|Non-alcoholic_fatty_liver_disease_(NAFLD)	DDIT3;LOC104671409;LOC104666251;NDUFA3;NDUFB11;BID;MAP3K11;LOC104659363;EIF2AK3;NDUFA2;LOC104659826;LOC104672160;NDUFS8;PIK3CA;LOC104661582;NDUFS6;LOC104672955;ATF4;NDUFA7;LOC104667089;NDUFA11;NDUFB7;LOC104656020;NDUFS7;IL1B;MLXIP;TNFRSF1A;LOC104656160;SDHB;NDUFB9;LOC104661470;TGFB1;LOC104657632;NDUFA13;NDUFB4;
rro04714	281	47	22.1271	2.12409	6.63338e-06	0.000446095	Organismal_Systems|Environmental_adaptation|Thermogenesis	TSC1;ND6;KRAS;NDUFA3;ND2;PNPLA2;HRAS;LOC104676701;NDUFA13;MAP2K3;ND3;SIRT6;LOC104661470;LOC104657632;SDHB;NDUFB9;ND1;NDUFB7;NDUFS7;LOC104656020;ADCY7;LOC104672955;NDUFA11;CPT1A;RPS6KA3;LIPE;NDUFS6;NDUFA2;LOC104659826;LOC104659363;LOC104661582;LOC104672160;NDUFS8;LOC104666251;NDUFB11;LOC104671409;SOS1;MLST8;NDUFB4;MTOR;LOC104680098;NDUFAF3;NDUFA7;LOC104667089;ND5;LOC104664248;LOC104656160;
rro05012	178	33	14.2869	2.30981	1.90777e-05	0.000855315	Human_Diseases|Neurodegenerative_diseases|Parkinson_disease	ND6;NDUFS6;LOC104659363;NDUFA2;LOC104659826;LOC104672160;NDUFS8;LOC104661582;LOC104666251;ND2;NDUFB11;NDUFA3;GNAI2;LOC104671409;NDUFA13;NDUFB4;ND3;LOC104661470;LOC104657632;SDHB;NDUFB9;NDUFA7;LOC104672955;LOC104667089;NDUFA11;ND1;NDUFB7;LOC104656020;NDUFS7;LOC104656160;ND5;SLC25A6;SEPT5;
rro05010	208	37	17.6164	2.10032	1.59515e-05	0.000855315	Human_Diseases|Neurodegenerative_diseases|Alzheimer_disease	NDUFS6;PSENEN;NDUFS8;BAD;LOC104672160;LOC104661582;LOC104659363;BID;LOC104659826;NDUFA2;EIF2AK3;NDUFB11;NDUFA3;LOC104666251;LOC104671409;MAPK3;NDUFB4;NDUFA13;RTN3;LOC104657632;LOC104661470;GAPDH;ITPR1;CALM3;NDUFB9;SDHB;ATP2A2;LOC104656160;TNFRSF1A;IL1B;LOC104667089;NDUFA11;NDUFA7;LOC104672955;LOC104656020;NDUFS7;NDUFB7;
rro00030	34	11	1.90682	5.76875	8.36431e-05	0.00321428	Metabolism|Carbohydrate_metabolism|Pentose_phosphate_pathway	FBP1;LOC104654332;TALDO1;G6PD;GLYCTK;PGLS;PGD;GPI;PGM1;LOC104681640;TKT;
rro05016	234	38	6.07292	6.25729	9.7978e-05	0.00329451	Human_Diseases|Neurodegenerative_diseases|Huntington_disease	NDUFB4;BBC3;NDUFA13;POLR2I;LOC104657632;ITPR1;LOC104661470;AP2M1;NDUFB9;SDHB;SLC25A6;LOC104656160;TAF4;LOC104656020;NDUFS7;NDUFB7;NDUFA11;LOC104667089;NDUFA7;LOC104672955;NDUFS6;LOC104661582;AP2B1;NDUFS8;LOC104672160;HTT;LOC104659826;NDUFA2;POLR2L;LOC104659363;NDUFB11;NDUFA3;AP2S1;SOD2;LOC104666251;LOC104671409;CLTB;POLR2J;
rro05221	67	15	5.27586	2.84314	0.000473118	0.014141	Human_Diseases|Cancers:_Specific_types|Acute_myeloid_leukemia	MTOR;KRAS;BRAF;LOC104670100;HRAS;EIF4EBP1;SOS1;SPI1;RARA;MAPK3;BCL2A1;MAP2K2;CD14;BAD;PIK3CA;
rro05223	72	15	1.72275	8.70701	0.00105317	0.0267989	Human_Diseases|Cancers:_Specific_types|Non-small_cell_lung_cancer	KRAS;BRAF;EML4;SOS1;HRAS;GADD45A;LOC104658258;MAPK3;JAK3;CDKN1A;E2F1;BAD;PIK3CA;GADD45B;MAP2K2;
rro04218	176	28	13.6362	2.05336	0.00109587	0.0267989	Cellular_Processes|Cell_growth_and_death|Cellular_senescence	PIK3CA;PPP1CA;GADD45B;MAP2K2;GADD45A;CCND3;TSC1;RAD50;E2F1;LIN52;EIF4EBP1;TRPM7;ATR;HRAS;KRAS;TGFB1;RRAS;LOC104670209;ITPR1;LOC104658140;MAPK3;MAP2K3;CDKN1A;SLC25A6;SERPINE1;ETS1;CALM3;MTOR;
rro04142	129	22	6.92442	3.17716	0.00146352	0.0328071	Cellular_Processes|Transport_and_catabolism|Lysosome	ATP6V0D1;AP3S1;CTSA;LAPTM4B;ATP6V0C;PSAP;ATP6AP1;ATP6V0B;NPC2;PLA2G15;MFSD8;CD63;CTSW;LAPTM5;GM2A;LITAF;CLTB;SLC11A1;CLN3;CTSD;ASAH1;SLC11A2;
rro04062	194	29	13.3116	2.17856	0.0024033	0.0497299	Organismal_Systems|Immune_system|Chemokine_signaling_pathway	LOC104658882;ADCY7;NFKBIA;BRAF;NCF1;FGR;GNB2;CCR4;GNG11;MAPK3;JAK3;LOC104658878;CCL26;SOS1;GNAI2;NFKBIB;HRAS;CCR6;ARRB2;PF4V1;JAK2;KRAS;PPBP;LOC104654807;BAD;PIK3CA;CCR3;LOC104658258;CXCR1;
